# Supplementary material for: Aqua[1-(pyridin-2-yl)ethanone oximato][1-(2-pyridin-2-yl)ethanone oxime]­copper(II) perchlorate mono­hydrate
Source: Acta Crystallogr Sect E Struct Rep Online. 2012 Jun 13;68(Pt 7):m874. doi: 10.1107/S1600536812023872 (PMC3393154; doi:10.1107/S1600536812023872)
Supplement: Supplementary file 1 [file e-68-0m874-sup1.cif]

##############################################################################
#                                                                            #
# This CIF contains the data in a paper accepted for publication in          #
# Acta Crystallographica Section E. It conforms to the requirements of       #
# Notes for Authors for Acta Crystallographica Section E, and has been       #
# peer reviewed under the auspices of the IUCr Commission on Journals.       #
#                                                                            #
# Full details of the Crystallographic Information File format               #
# are given in the paper "The Crystallographic Information File (CIF):       #
# a New Standard Archive File for Crystallography" by S. R. Hall, F. H.      #
# Allen and I. D. Brown [Acta Cryst. (1991), A47, 655-685].                  #
#                                                                            #
# The current version of the core CIF dictionary is obtainable from          #
# ftp://ftp.iucr.org/pub/cif_core.dic.                                       #
#                                                                            #
# Software is freely available for graphical display of the structure(s)     #
# in this CIF. For information consult the CIF software page                 #
# http://www.iucr.org/resources/cif/software.                                #
#                                                                            #
# This file may be used for bona fide research purposes within the           #
# scientific community so long as proper attribution is given to the journal # 
# article from which it was obtained.                                        #
#                                                                            #
##############################################################################
data_I
_audit_creation_method     SHELXL-97
_chemical_name_systematic
;
Aqua[1-(pyridin-2-yl)ethanone oximato][1-(pyridin-2-yl)ethanone
oxime]copper(II) perchlorate monohydrate
;
_chemical_name_common     ?
_chemical_formula_moiety     ' C14 H17 Cu N4 O3 +, Cl O4 -, H2 O'
_chemical_formula_sum     'C14 H19 Cl Cu N4 O8'
_chemical_formula_iupac     '[Cu (C7 H7 N2 O) (C7 H8 N2 O) (H2 O)] Cl O4, H2 O'
_chemical_formula_weight     470.32
_chemical_melting_point     ?
_symmetry_cell_setting     monoclinic
_symmetry_space_group_name_H-M     'P c   '
_symmetry_space_group_name_Hall     'P -2yc'
loop_
    _symmetry_equiv_pos_as_xyz
    'x, y, z'
    'x, -y, z+1/2'
_cell_length_a     6.3526(7)
_cell_length_b     15.7199(14)
_cell_length_c     9.8235(9)
_cell_angle_alpha     90.00
_cell_angle_beta     101.2350(10)
_cell_angle_gamma     90.00
_cell_volume     962.20(16)
_cell_formula_units_Z     2
_cell_measurement_reflns_used     2353
_cell_measurement_theta_min     2.478
_cell_measurement_theta_max     24.105
_cell_measurement_temperature     298(2)
_exptl_crystal_description     block
_exptl_crystal_colour     green
_exptl_crystal_size_max     0.45
_exptl_crystal_size_mid     0.40
_exptl_crystal_size_min     0.39
_exptl_crystal_density_diffrn     1.623
_exptl_crystal_density_meas     ?
_exptl_crystal_density_method     'not measured'
_exptl_crystal_F_000     482
_exptl_absorpt_coefficient_mu     1.324
_exptl_absorpt_correction_type     multi-scan
_exptl_absorpt_process_details     '(SADABS; Sheldrick, 1996)'
_exptl_absorpt_correction_T_min     0.5872
_exptl_absorpt_correction_T_max     0.6263
_exptl_special_details     ?
_diffrn_ambient_temperature     298(2)
_diffrn_radiation_type     MoK\a
_diffrn_radiation_wavelength     0.71073
_diffrn_radiation_source     'fine-focus sealed tube'
_diffrn_radiation_monochromator     graphite
_diffrn_measurement_device_type     'Siemens SMART CCD area-detector'
_diffrn_measurement_method     'phi and omega scans'
_diffrn_detector_area_resol_mean     ?
_diffrn_reflns_number     4732
_diffrn_reflns_av_R_equivalents     0.0312
_diffrn_reflns_av_sigmaI/netI     0.0491
_diffrn_reflns_theta_min     2.48
_diffrn_reflns_theta_max     25.01
_diffrn_reflns_theta_full     25.01
_diffrn_measured_fraction_theta_max     0.996
_diffrn_measured_fraction_theta_full     0.996
_diffrn_reflns_limit_h_min     -7
_diffrn_reflns_limit_h_max     7
_diffrn_reflns_limit_k_min     -18
_diffrn_reflns_limit_k_max     18
_diffrn_reflns_limit_l_min     -9
_diffrn_reflns_limit_l_max     11
_diffrn_standards_number     ?
_diffrn_standards_interval_count     ?
_diffrn_standards_interval_time     ?
_diffrn_standards_decay_%     ?
_reflns_number_total     2284
_reflns_number_gt     2062
_reflns_threshold_expression     >2sigma(I)
_refine_ls_structure_factor_coef     Fsqd
_refine_ls_matrix_type     full
_refine_ls_R_factor_all     0.0423
_refine_ls_R_factor_gt     0.0367
_refine_ls_wR_factor_gt     0.0918
_refine_ls_wR_factor_ref     0.0956
_refine_ls_goodness_of_fit_ref     0.999
_refine_ls_restrained_S_all     0.999
_refine_ls_number_reflns     2284
_refine_ls_number_parameters     292
_refine_ls_number_restraints     2
_refine_ls_hydrogen_treatment     constr
_refine_ls_weighting_scheme     calc
_refine_ls_weighting_details
                 'calc w=1/[\s^2^(Fo^2^)+(0.0657P)^2^] where P=(Fo^2^+2Fc^2^)/3'
_atom_sites_solution_hydrogens     geom
_atom_sites_solution_primary     direct
_atom_sites_solution_secondary     difmap
_refine_ls_shift/su_max     0.001
_refine_ls_shift/su_mean     0.000
_refine_diff_density_max     0.305
_refine_diff_density_min     -0.360
_refine_ls_extinction_method     none
_refine_ls_extinction_coef     ?
_refine_ls_abs_structure_details     'Flack (1983)'
_refine_ls_abs_structure_Flack     0.00(2)
loop_
    _atom_type_symbol
    _atom_type_description
    _atom_type_scat_dispersion_real
    _atom_type_scat_dispersion_imag
    _atom_type_scat_source
    'C' 'C' 0.0033 0.0016
                         'International Tables Vol C Tables 4.2.6.8 and 6.1.1.4'
    'H' 'H' 0.0000 0.0000
                         'International Tables Vol C Tables 4.2.6.8 and 6.1.1.4'
    'N' 'N' 0.0061 0.0033
                         'International Tables Vol C Tables 4.2.6.8 and 6.1.1.4'
    'O' 'O' 0.0106 0.0060
                         'International Tables Vol C Tables 4.2.6.8 and 6.1.1.4'
    'Cl' 'Cl' 0.1484 0.1585
                         'International Tables Vol C Tables 4.2.6.8 and 6.1.1.4'
    'Cu' 'Cu' 0.3201 1.2651
                         'International Tables Vol C Tables 4.2.6.8 and 6.1.1.4'
_computing_data_collection     'SMART (Siemens, 1996)'
_computing_cell_refinement     'SAINT (Siemens, 1996)'
_computing_data_reduction     'SAINT (Siemens, 1996)'
_computing_structure_solution     'SHELXS-97 (Sheldrick, 2008)'
_computing_structure_refinement     'SHELXL-97 (Sheldrick, 2008)'
_computing_molecular_graphics
               'SHELXTL (Sheldrick, 2008), MERCURY (Macrae <i>et al.</i>, 2006)'
_computing_publication_material     'SHELXTL (Sheldrick, 2008)'
loop_
    _atom_site_type_symbol
    _atom_site_label
    _atom_site_fract_x
    _atom_site_fract_y
    _atom_site_fract_z
    _atom_site_U_iso_or_equiv
    _atom_site_adp_type
    _atom_site_calc_flag
    _atom_site_refinement_flags
    _atom_site_occupancy
    _atom_site_symmetry_multiplicity
    _atom_site_disorder_assembly
    _atom_site_disorder_group
    Cu Cu1 0.90524(7) 0.78796(3) 0.51950(6) 0.04434(19) Uani d . 1 1 . .
    N N1 1.0620(8) 0.8673(3) 0.4096(5) 0.0487(11) Uani d . 1 1 . .
    N N2 0.7645(8) 0.8981(3) 0.5462(5) 0.0529(11) Uani d . 1 1 . .
    N N3 0.9979(8) 0.6665(3) 0.4862(5) 0.0501(11) Uani d . 1 1 . .
    N N4 0.7118(8) 0.7233(3) 0.6158(5) 0.0559(12) Uani d . 1 1 . .
    O O1 0.6121(8) 0.9078(3) 0.6241(5) 0.0749(13) Uani d . 1 1 . .
    H H1 0.5875 0.8617 0.6568 0.112 Uiso calc R 1 1 . .
    O O2 0.5748(8) 0.7602(3) 0.6854(6) 0.0786(14) Uani d . 1 1 . .
    O O3 1.1616(7) 0.7948(2) 0.7173(4) 0.0574(10) Uani d . 1 1 . .
    H H3C 1.2907 0.7810 0.7164 0.069 Uiso d R 1 1 . .
    H H3D 1.1287 0.7759 0.7916 0.069 Uiso d R 1 1 . .
    O O4 0.644(5) 0.6788(19) 0.031(3) 0.173(11) Uani d P 0.42(2) 1 A 1
    O O5 0.697(5) 0.7657(16) 0.225(3) 0.113(9) Uani d P 0.42(2) 1 A 1
    O O6 0.362(4) 0.7125(19) 0.129(3) 0.156(12) Uani d P 0.42(2) 1 A 1
    O O7 0.612(4) 0.6234(11) 0.239(2) 0.133(9) Uani d P 0.42(2) 1 A 1
    O O4A 0.616(3) 0.7497(16) 0.277(2) 0.120(7) Uani d P 0.58(2) 1 A 2
    O O5A 0.421(4) 0.6442(16) 0.159(2) 0.183(10) Uani d P 0.58(2) 1 A 2
    O O6A 0.776(3) 0.6580(10) 0.1461(18) 0.140(8) Uani d P 0.58(2) 1 A 2
    O O7A 0.530(3) 0.7535(10) 0.0400(16) 0.146(7) Uani d P 0.58(2) 1 A 2
    O O8 0.0118(15) 0.7456(7) 0.9393(8) 0.149(3) Uani d . 1 1 . .
    H H8C 0.1086 0.7216 0.9990 0.179 Uiso d R 1 1 . .
    H H8D -0.1035 0.7468 0.9708 0.179 Uiso d R 1 1 . .
    Cl Cl1 0.5869(3) 0.69941(11) 0.15550(19) 0.0719(5) Uani d . 1 1 . .
    C C1 1.2136(12) 0.8510(4) 0.3400(8) 0.073(2) Uani d . 1 1 . .
    H H1A 1.2607 0.7951 0.3381 0.088 Uiso calc R 1 1 . .
    C C2 1.3084(13) 0.9117(4) 0.2689(9) 0.077(2) Uani d . 1 1 . .
    H H2 1.4162 0.8970 0.2213 0.093 Uiso calc R 1 1 . .
    C C3 1.2380(11) 0.9941(4) 0.2710(7) 0.0660(17) Uani d . 1 1 . .
    H H3 1.2958 1.0365 0.2234 0.079 Uiso calc R 1 1 . .
    C C4 1.0826(10) 1.0129(3) 0.3439(6) 0.0552(14) Uani d . 1 1 . .
    H H4 1.0358 1.0688 0.3478 0.066 Uiso calc R 1 1 . .
    C C5 0.9947(9) 0.9500(3) 0.4114(5) 0.0426(11) Uani d . 1 1 . .
    C C6 0.8256(9) 0.9661(3) 0.4914(6) 0.0494(13) Uani d . 1 1 . .
    C C7 0.7378(12) 1.0516(4) 0.5062(8) 0.0723(18) Uani d . 1 1 . .
    H H7A 0.7683 1.0679 0.6022 0.108 Uiso calc R 1 1 . .
    H H7B 0.5854 1.0509 0.4730 0.108 Uiso calc R 1 1 . .
    H H7C 0.8027 1.0916 0.4530 0.108 Uiso calc R 1 1 . .
    C C8 1.1394(14) 0.6393(5) 0.4171(8) 0.070(2) Uani d . 1 1 . .
    H H8 1.2088 0.6797 0.3724 0.084 Uiso calc R 1 1 . .
    C C9 1.1956(15) 0.5537(4) 0.4048(9) 0.085(2) Uani d . 1 1 . .
    H H9 1.2981 0.5373 0.3542 0.102 Uiso calc R 1 1 . .
    C C10 1.0912(16) 0.4959(4) 0.4713(9) 0.088(2) Uani d . 1 1 . .
    H H10 1.1217 0.4382 0.4666 0.106 Uiso calc R 1 1 . .
    C C11 0.9453(15) 0.5222(4) 0.5433(9) 0.079(2) Uani d . 1 1 . .
    H H11 0.8756 0.4826 0.5892 0.095 Uiso calc R 1 1 . .
    C C12 0.8964(13) 0.6082(3) 0.5501(6) 0.0569(17) Uani d . 1 1 . .
    C C13 0.7394(12) 0.6412(4) 0.6278(8) 0.0603(18) Uani d . 1 1 . .
    C C14 0.6098(15) 0.5892(6) 0.7110(10) 0.094(3) Uani d . 1 1 . .
    H H14A 0.4660 0.5828 0.6593 0.141 Uiso calc R 1 1 . .
    H H14B 0.6064 0.6176 0.7971 0.141 Uiso calc R 1 1 . .
    H H14C 0.6743 0.5341 0.7296 0.141 Uiso calc R 1 1 . .
loop_
    _atom_site_aniso_label
    _atom_site_aniso_U_11
    _atom_site_aniso_U_22
    _atom_site_aniso_U_33
    _atom_site_aniso_U_12
    _atom_site_aniso_U_13
    _atom_site_aniso_U_23
    Cu1 0.0416(3) 0.0393(3) 0.0582(3) 0.0006(4) 0.0246(2) 0.0052(3)
    N1 0.052(3) 0.040(2) 0.060(3) 0.002(2) 0.029(2) 0.001(2)
    N2 0.053(3) 0.050(3) 0.065(3) 0.010(2) 0.033(2) 0.000(2)
    N3 0.056(3) 0.043(2) 0.054(3) -0.001(2) 0.017(2) 0.002(2)
    N4 0.048(3) 0.060(3) 0.065(3) -0.003(2) 0.023(2) 0.008(2)
    O1 0.074(3) 0.067(3) 0.102(3) 0.015(2) 0.062(3) 0.006(2)
    O2 0.059(3) 0.080(3) 0.111(4) 0.003(3) 0.051(3) 0.021(3)
    O3 0.042(2) 0.069(2) 0.064(3) 0.0020(17) 0.0151(19) -0.0034(18)
    O4 0.19(3) 0.19(3) 0.14(2) 0.02(2) 0.04(2) -0.020(19)
    O5 0.115(19) 0.083(10) 0.13(2) -0.021(12) -0.001(13) 0.023(12)
    O6 0.128(18) 0.16(2) 0.17(2) 0.042(17) 0.002(16) -0.028(18)
    O7 0.138(18) 0.101(12) 0.141(16) -0.011(11) -0.019(13) 0.009(10)
    O4A 0.108(14) 0.133(15) 0.110(13) 0.037(11) 0.000(8) -0.033(11)
    O5A 0.18(2) 0.172(18) 0.198(19) -0.056(18) 0.038(16) 0.016(16)
    O6A 0.143(13) 0.147(13) 0.135(14) 0.077(11) 0.041(10) -0.022(10)
    O7A 0.187(16) 0.123(11) 0.120(11) 0.013(11) 0.006(11) 0.038(9)
    O8 0.124(6) 0.226(9) 0.108(5) 0.001(7) 0.051(5) 0.048(6)
    Cl1 0.0737(12) 0.0706(10) 0.0779(11) 0.0041(9) 0.0309(9) -0.0088(8)
    C1 0.085(5) 0.049(3) 0.102(6) 0.009(3) 0.057(4) 0.009(3)
    C2 0.079(5) 0.066(4) 0.107(5) 0.002(4) 0.067(4) 0.017(4)
    C3 0.069(4) 0.062(4) 0.075(4) -0.010(3) 0.035(3) 0.020(3)
    C4 0.059(4) 0.039(3) 0.069(4) -0.003(2) 0.017(3) 0.012(2)
    C5 0.045(3) 0.037(2) 0.047(3) 0.000(2) 0.015(2) 0.002(2)
    C6 0.050(3) 0.041(3) 0.063(3) 0.006(2) 0.023(3) 0.003(2)
    C7 0.080(5) 0.058(3) 0.086(4) 0.025(3) 0.033(4) -0.001(3)
    C8 0.090(6) 0.048(4) 0.082(5) 0.001(4) 0.040(4) 0.005(3)
    C9 0.101(6) 0.054(4) 0.107(6) 0.011(4) 0.039(5) -0.006(4)
    C10 0.119(7) 0.044(3) 0.099(5) 0.000(4) 0.015(5) -0.005(4)
    C11 0.092(6) 0.047(3) 0.093(6) -0.019(4) 0.004(5) 0.009(3)
    C12 0.060(3) 0.047(3) 0.059(4) -0.010(3) 0.000(3) 0.006(3)
    C13 0.054(4) 0.055(4) 0.068(4) -0.012(3) 0.003(3) 0.018(3)
    C14 0.087(5) 0.083(5) 0.119(7) -0.025(4) 0.035(5) 0.035(5)
loop_
    _geom_bond_atom_site_label_1
    _geom_bond_atom_site_label_2
    _geom_bond_site_symmetry_2
    _geom_bond_distance
    _geom_bond_publ_flag
    Cu1 N4 . 1.973(5) ?
    Cu1 N2 . 1.989(4) ?
    Cu1 N1 . 2.033(5) ?
    Cu1 N3 . 2.043(5) ?
    Cu1 O3 . 2.282(4) ?
    N1 C1 . 1.311(8) ?
    N1 C5 . 1.370(7) ?
    N2 C6 . 1.291(7) ?
    N2 O1 . 1.355(6) ?
    N3 C8 . 1.300(9) ?
    N3 C12 . 1.345(7) ?
    N4 C13 . 1.305(7) ?
    N4 O2 . 1.340(6) ?
    O1 H1 . 0.8200 ?
    O3 H3C . 0.8500 ?
    O3 H3D . 0.8500 ?
    O4 Cl1 . 1.38(2) ?
    O5 Cl1 . 1.36(3) ?
    O6 Cl1 . 1.42(3) ?
    O7 Cl1 . 1.438(19) ?
    O4A Cl1 . 1.414(18) ?
    O5A Cl1 . 1.371(18) ?
    O6A Cl1 . 1.385(13) ?
    O7A Cl1 . 1.407(13) ?
    O8 H8C . 0.8501 ?
    O8 H8D . 0.8500 ?
    C1 C2 . 1.387(8) ?
    C1 H1A . 0.9300 ?
    C2 C3 . 1.372(9) ?
    C2 H2 . 0.9300 ?
    C3 C4 . 1.360(8) ?
    C3 H3 . 0.9300 ?
    C4 C5 . 1.369(7) ?
    C4 H4 . 0.9300 ?
    C5 C6 . 1.472(7) ?
    C6 C7 . 1.472(7) ?
    C7 H7A . 0.9600 ?
    C7 H7B . 0.9600 ?
    C7 H7C . 0.9600 ?
    C8 C9 . 1.403(10) ?
    C8 H8 . 0.9300 ?
    C9 C10 . 1.364(12) ?
    C9 H9 . 0.9300 ?
    C10 C11 . 1.336(13) ?
    C10 H10 . 0.9300 ?
    C11 C12 . 1.392(9) ?
    C11 H11 . 0.9300 ?
    C12 C13 . 1.463(11) ?
    C13 C14 . 1.509(9) ?
    C14 H14A . 0.9600 ?
    C14 H14B . 0.9600 ?
    C14 H14C . 0.9600 ?
loop_
    _geom_angle_atom_site_label_1
    _geom_angle_atom_site_label_2
    _geom_angle_atom_site_label_3
    _geom_angle_site_symmetry_1
    _geom_angle_site_symmetry_3
    _geom_angle
    _geom_angle_publ_flag
    N4 Cu1 N2 . . 92.72(19) ?
    N4 Cu1 N1 . . 170.52(19) ?
    N2 Cu1 N1 . . 79.4(2) ?
    N4 Cu1 N3 . . 79.7(2) ?
    N2 Cu1 N3 . . 170.2(2) ?
    N1 Cu1 N3 . . 107.58(19) ?
    N4 Cu1 O3 . . 91.35(19) ?
    N2 Cu1 O3 . . 96.39(18) ?
    N1 Cu1 O3 . . 94.67(18) ?
    N3 Cu1 O3 . . 90.01(17) ?
    C1 N1 C5 . . 117.1(5) ?
    C1 N1 Cu1 . . 130.0(4) ?
    C5 N1 Cu1 . . 112.9(3) ?
    C6 N2 O1 . . 116.6(4) ?
    C6 N2 Cu1 . . 119.1(4) ?
    O1 N2 Cu1 . . 124.2(4) ?
    C8 N3 C12 . . 117.6(5) ?
    C8 N3 Cu1 . . 129.9(4) ?
    C12 N3 Cu1 . . 112.5(4) ?
    C13 N4 O2 . . 118.2(5) ?
    C13 N4 Cu1 . . 117.9(5) ?
    O2 N4 Cu1 . . 123.3(4) ?
    N2 O1 H1 . . 109.5 ?
    Cu1 O3 H3C . . 120.6 ?
    Cu1 O3 H3D . . 117.4 ?
    H3C O3 H3D . . 108.6 ?
    H8C O8 H8D . . 108.5 ?
    O5 Cl1 O4 . . 115.1(18) ?
    O5A Cl1 O6A . . 112.7(14) ?
    O5A Cl1 O7A . . 108.9(13) ?
    O6A Cl1 O7A . . 108.6(11) ?
    O5A Cl1 O4A . . 108.1(14) ?
    O6A Cl1 O4A . . 110.2(10) ?
    O7A Cl1 O4A . . 108.4(11) ?
    O5 Cl1 O6 . . 112.4(16) ?
    O4 Cl1 O6 . . 107.6(18) ?
    O5 Cl1 O7 . . 111.4(13) ?
    O4 Cl1 O7 . . 106.8(16) ?
    O6 Cl1 O7 . . 102.6(17) ?
    N1 C1 C2 . . 124.3(6) ?
    N1 C1 H1A . . 117.9 ?
    C2 C1 H1A . . 117.9 ?
    C3 C2 C1 . . 117.8(6) ?
    C3 C2 H2 . . 121.1 ?
    C1 C2 H2 . . 121.1 ?
    C4 C3 C2 . . 119.1(5) ?
    C4 C3 H3 . . 120.5 ?
    C2 C3 H3 . . 120.5 ?
    C3 C4 C5 . . 120.3(5) ?
    C3 C4 H4 . . 119.9 ?
    C5 C4 H4 . . 119.9 ?
    C4 C5 N1 . . 121.5(5) ?
    C4 C5 C6 . . 122.9(5) ?
    N1 C5 C6 . . 115.6(4) ?
    N2 C6 C5 . . 113.0(4) ?
    N2 C6 C7 . . 124.4(5) ?
    C5 C6 C7 . . 122.6(5) ?
    C6 C7 H7A . . 109.5 ?
    C6 C7 H7B . . 109.5 ?
    H7A C7 H7B . . 109.5 ?
    C6 C7 H7C . . 109.5 ?
    H7A C7 H7C . . 109.5 ?
    H7B C7 H7C . . 109.5 ?
    N3 C8 C9 . . 125.0(7) ?
    N3 C8 H8 . . 117.5 ?
    C9 C8 H8 . . 117.5 ?
    C10 C9 C8 . . 116.3(8) ?
    C10 C9 H9 . . 121.9 ?
    C8 C9 H9 . . 121.9 ?
    C11 C10 C9 . . 119.9(6) ?
    C11 C10 H10 . . 120.0 ?
    C9 C10 H10 . . 120.0 ?
    C10 C11 C12 . . 120.7(7) ?
    C10 C11 H11 . . 119.7 ?
    C12 C11 H11 . . 119.6 ?
    N3 C12 C11 . . 120.5(8) ?
    N3 C12 C13 . . 116.1(5) ?
    C11 C12 C13 . . 123.4(6) ?
    N4 C13 C12 . . 113.4(6) ?
    N4 C13 C14 . . 120.4(7) ?
    C12 C13 C14 . . 126.2(6) ?
    C13 C14 H14A . . 109.5 ?
    C13 C14 H14B . . 109.5 ?
    H14A C14 H14B . . 109.5 ?
    C13 C14 H14C . . 109.5 ?
    H14A C14 H14C . . 109.5 ?
    H14B C14 H14C . . 109.5 ?
loop_
    _geom_torsion_atom_site_label_1
    _geom_torsion_atom_site_label_2
    _geom_torsion_atom_site_label_3
    _geom_torsion_atom_site_label_4
    _geom_torsion_site_symmetry_1
    _geom_torsion_site_symmetry_2
    _geom_torsion_site_symmetry_3
    _geom_torsion_site_symmetry_4
    _geom_torsion
    _geom_torsion_publ_flag
    N2 Cu1 N1 C1 . . . . -179.9(7) ?
    N3 Cu1 N1 C1 . . . . -7.0(7) ?
    O3 Cu1 N1 C1 . . . . 84.5(6) ?
    N2 Cu1 N1 C5 . . . . 0.3(4) ?
    N3 Cu1 N1 C5 . . . . 173.2(4) ?
    O3 Cu1 N1 C5 . . . . -95.3(4) ?
    N4 Cu1 N2 C6 . . . . -175.7(5) ?
    N1 Cu1 N2 C6 . . . . -1.0(5) ?
    O3 Cu1 N2 C6 . . . . 92.6(5) ?
    N4 Cu1 N2 O1 . . . . 7.2(5) ?
    N1 Cu1 N2 O1 . . . . -178.1(5) ?
    O3 Cu1 N2 O1 . . . . -84.5(5) ?
    N4 Cu1 N3 C8 . . . . 178.0(7) ?
    N1 Cu1 N3 C8 . . . . 4.3(7) ?
    O3 Cu1 N3 C8 . . . . -90.6(7) ?
    N4 Cu1 N3 C12 . . . . -3.7(4) ?
    N1 Cu1 N3 C12 . . . . -177.5(4) ?
    O3 Cu1 N3 C12 . . . . 87.6(4) ?
    N2 Cu1 N4 C13 . . . . -179.8(5) ?
    N3 Cu1 N4 C13 . . . . 6.4(5) ?
    O3 Cu1 N4 C13 . . . . -83.3(5) ?
    N2 Cu1 N4 O2 . . . . -9.3(5) ?
    N3 Cu1 N4 O2 . . . . 176.9(5) ?
    O3 Cu1 N4 O2 . . . . 87.2(5) ?
    C5 N1 C1 C2 . . . . -0.1(11) ?
    Cu1 N1 C1 C2 . . . . -179.9(6) ?
    N1 C1 C2 C3 . . . . -0.4(13) ?
    C1 C2 C3 C4 . . . . 1.1(12) ?
    C2 C3 C4 C5 . . . . -1.4(10) ?
    C3 C4 C5 N1 . . . . 1.0(8) ?
    C3 C4 C5 C6 . . . . -179.7(6) ?
    C1 N1 C5 C4 . . . . -0.2(8) ?
    Cu1 N1 C5 C4 . . . . 179.6(4) ?
    C1 N1 C5 C6 . . . . -179.5(6) ?
    Cu1 N1 C5 C6 . . . . 0.3(6) ?
    O1 N2 C6 C5 . . . . 178.7(5) ?
    Cu1 N2 C6 C5 . . . . 1.3(7) ?
    O1 N2 C6 C7 . . . . -1.2(9) ?
    Cu1 N2 C6 C7 . . . . -178.6(5) ?
    C4 C5 C6 N2 . . . . 179.7(5) ?
    N1 C5 C6 N2 . . . . -1.0(7) ?
    C4 C5 C6 C7 . . . . -0.4(8) ?
    N1 C5 C6 C7 . . . . 178.9(6) ?
    C12 N3 C8 C9 . . . . -0.4(12) ?
    Cu1 N3 C8 C9 . . . . 177.8(6) ?
    N3 C8 C9 C10 . . . . 0.0(13) ?
    C8 C9 C10 C11 . . . . -0.2(13) ?
    C9 C10 C11 C12 . . . . 0.7(12) ?
    C8 N3 C12 C11 . . . . 0.9(10) ?
    Cu1 N3 C12 C11 . . . . -177.6(5) ?
    C8 N3 C12 C13 . . . . 179.5(7) ?
    Cu1 N3 C12 C13 . . . . 1.0(7) ?
    C10 C11 C12 N3 . . . . -1.1(11) ?
    C10 C11 C12 C13 . . . . -179.6(7) ?
    O2 N4 C13 C12 . . . . -178.6(5) ?
    Cu1 N4 C13 C12 . . . . -7.5(8) ?
    O2 N4 C13 C14 . . . . 3.6(10) ?
    Cu1 N4 C13 C14 . . . . 174.7(6) ?
    N3 C12 C13 N4 . . . . 4.1(9) ?
    C11 C12 C13 N4 . . . . -177.4(6) ?
    N3 C12 C13 C14 . . . . -178.3(7) ?
    C11 C12 C13 C14 . . . . 0.3(12) ?
loop_
    _geom_hbond_atom_site_label_D
    _geom_hbond_atom_site_label_H
    _geom_hbond_atom_site_label_A
    _geom_hbond_site_symmetry_A
    _geom_hbond_distance_DH
    _geom_hbond_distance_HA
    _geom_hbond_distance_DA
    _geom_hbond_angle_DHA
    O1 H1 O2 . 0.82 1.63 2.421(7) 162.8
    O3 H3C O2 1_655 0.85 1.92 2.757(6) 170.3
    O3 H3D O8 1_655 0.85 1.82 2.658(8) 169.5
    O8 H8C O6 1_556 0.85 1.86 2.660(7) 157.3
    O8 H8D O4 1_456 0.85 2.11 2.862(7) 148.2
data_global
_journal_date_recd_electronic     2012-04-15
_journal_date_accepted     2012-05-25
_journal_name_full     'Acta Crystallographica, Section E'
_journal_year     2012
_journal_volume     68
_journal_issue      7
_journal_page_first     m874
_journal_page_last     m874
_journal_paper_category     QM
_journal_paper_doi     10.1107/S1600536812023872
_journal_coeditor_code     AA2060
_publ_contact_author_name     'Guifang Chen'
_publ_contact_author_address
;
  Department of Chemistry and Biology
  Dongchang College Liaocheng University
  Shandong 252059
  P.R.China
;
_publ_contact_author_email     lidacheng62@163.com
_publ_contact_author_fax     '86 635 8230639'
_publ_contact_author_phone     '86 635 8230639'
_publ_section_title
;
Aqua[1-(pyridin-2-yl)ethanone oximato][1-(pyridin-2-yl)ethanone
oxime]copper(II) perchlorate monohydrate
;
loop_
    _publ_author_name
    _publ_author_address
    'Baoyun Zhong'
;
  The Third Middle School in Liaocheng
  Shandong 252059
  People's Republic of China
;
    'Shengli Li'
;
  Department of Chemistry and Biology
  Dongchang College Liaocheng University
  Shandong 252059
  People's Republic of China
;
    'Guifang Chen'
;
 Department of Chemistry and Biology
 Dongchang College Liaocheng University
 Shandong 252059
  People's Republic of China
;
_iucr_refine_instructions_details
;
TITL 110417b in Pc
CELL 0.71073   6.3526  15.7199   9.8235  90.000 101.235  90.000
ZERR    2.00   0.0007   0.0014   0.0009   0.000   0.001   0.000
LATT -1
SYMM X, -Y, 0.5+Z
SFAC C  H  N  O  Cl Cu
UNIT 28 38 8 16 2 2
OMIT  -3.00  50.04
L.S. 8
ACTA
BOND $H
FMAP 2
PLAN 20
conf
htab O1 O2
htab O1 N4
eqiv $1 x+1, y, z
htab O3  O2_$1
eqiv $2  x+1, y, z
htab O3   O8_$2
htab 2
damp 0 0.001
size 0.45 0.40 0.39
TEMP 25
WGHT    0.065700
FVAR       0.46120   0.42133
CU1   6    0.905240    0.787957    0.519502    11.00000    0.04162    0.03925 =
         0.05818    0.00523    0.02464    0.00056
N1    3    1.061975    0.867306    0.409593    11.00000    0.05249    0.04040 =
         0.06046    0.00143    0.02877    0.00246
N2    3    0.764470    0.898098    0.546228    11.00000    0.05284    0.04963 =
         0.06493    0.00040    0.03286    0.01015
N3    3    0.997912    0.666509    0.486187    11.00000    0.05608    0.04279 =
         0.05398    0.00168    0.01696   -0.00110
N4    3    0.711821    0.723259    0.615817    11.00000    0.04809    0.05977 =
         0.06488    0.00813    0.02324   -0.00344
O1    4    0.612079    0.907828    0.624119    11.00000    0.07447    0.06659 =
         0.10210    0.00558    0.06246    0.01481
AFIX  83
H1    2    0.587456    0.861727    0.656813    11.00000   -1.50000
AFIX   0
O2    4    0.574774    0.760214    0.685441    11.00000    0.05879    0.07976 =
         0.11095    0.02140    0.05065    0.00305
O3    4    1.161588    0.794758    0.717342    11.00000    0.04186    0.06857 =
         0.06366   -0.00342    0.01511    0.00198
AFIX   3
H3C   2    1.290688    0.780978    0.716422    11.00000   -1.20000
H3D   2    1.128678    0.775888    0.791552    11.00000   -1.20000
PART 1
AFIX   0
O4    4    0.643961    0.678809    0.030789    21.00000    0.19331    0.19004 =
         0.13906   -0.01955    0.04384    0.02086
O5    4    0.696702    0.765705    0.224599    21.00000    0.11548    0.08268 =
         0.13077    0.02250   -0.00085   -0.02072
O6    4    0.361981    0.712451    0.129397    21.00000    0.12760    0.15824 =
         0.17024   -0.02821    0.00162    0.04165
O7    4    0.611691    0.623424    0.238533    21.00000    0.13827    0.10070 =
         0.14086    0.00926   -0.01924   -0.01113
PART 2
O4A   4    0.616374    0.749653    0.277149   -21.00000    0.10788    0.13346 =
         0.10982   -0.03327   -0.00027    0.03653
O5A   4    0.420869    0.644188    0.158701   -21.00000    0.17956    0.17201 =
         0.19812    0.01578    0.03780   -0.05557
O6A   4    0.776017    0.658031    0.146113   -21.00000    0.14350    0.14667 =
         0.13536   -0.02219    0.04104    0.07681
O7A   4    0.530218    0.753460    0.039963   -21.00000    0.18681    0.12259 =
         0.12049    0.03815    0.00624    0.01266
PART 0
O8    4    0.011844    0.745555    0.939267    11.00000    0.12443    0.22612 =
         0.10750    0.04810    0.05091    0.00102
AFIX   3
H8C   2    0.108624    0.721645    0.998957    11.00000   -1.20000
H8D   2   -0.103536    0.746775    0.970848    11.00000   -1.20000
AFIX   0
CL1   5    0.586908    0.699407    0.155497    11.00000    0.07371    0.07058 =
         0.07791   -0.00880    0.03090    0.00410
C1    1    1.213613    0.850981    0.339951    11.00000    0.08481    0.04924 =
         0.10167    0.00930    0.05713    0.00874
AFIX  43
H1A   2    1.260706    0.795055    0.338074    11.00000   -1.20000
AFIX   0
C2    1    1.308416    0.911674    0.268876    11.00000    0.07909    0.06555 =
         0.10665    0.01697    0.06706    0.00219
AFIX  43
H2    2    1.416167    0.896978    0.221307    11.00000   -1.20000
AFIX   0
C3    1    1.238030    0.994106    0.271040    11.00000    0.06894    0.06235 =
         0.07527    0.02031    0.03497   -0.00995
AFIX  43
H3    2    1.295806    1.036493    0.223375    11.00000   -1.20000
AFIX   0
C4    1    1.082584    1.012950    0.343875    11.00000    0.05932    0.03884 =
         0.06901    0.01239    0.01661   -0.00275
AFIX  43
H4    2    1.035813    1.068794    0.347821    11.00000   -1.20000
AFIX   0
C5    1    0.994734    0.950041    0.411379    11.00000    0.04532    0.03748 =
         0.04727    0.00156    0.01489    0.00008
C6    1    0.825600    0.966112    0.491407    11.00000    0.04961    0.04084 =
         0.06259    0.00273    0.02318    0.00566
C7    1    0.737843    1.051565    0.506171    11.00000    0.07977    0.05756 =
         0.08639   -0.00105    0.03299    0.02460
AFIX 137
H7A   2    0.768280    1.067913    0.602164    11.00000   -1.50000
H7B   2    0.585367    1.050927    0.472968    11.00000   -1.50000
H7C   2    0.802661    1.091572    0.453009    11.00000   -1.50000
AFIX   0
C8    1    1.139435    0.639340    0.417104    11.00000    0.09014    0.04795 =
         0.08232    0.00549    0.04018    0.00069
AFIX  43
H8    2    1.208801    0.679703    0.372413    11.00000   -1.20000
AFIX   0
C9    1    1.195560    0.553733    0.404807    11.00000    0.10077    0.05402 =
         0.10692   -0.00643    0.03924    0.01114
AFIX  43
H9    2    1.298137    0.537342    0.354158    11.00000   -1.20000
AFIX   0
C10   1    1.091216    0.495892    0.471316    11.00000    0.11865    0.04414 =
         0.09872   -0.00521    0.01508   -0.00036
AFIX  43
H10   2    1.121666    0.438224    0.466582    11.00000   -1.20000
AFIX   0
C11   1    0.945252    0.522177    0.543252    11.00000    0.09220    0.04690 =
         0.09269    0.00903    0.00405   -0.01855
AFIX  43
H11   2    0.875585    0.482584    0.589208    11.00000   -1.20000
AFIX   0
C12   1    0.896365    0.608174    0.550138    11.00000    0.05998    0.04737 =
         0.05855    0.00573   -0.00041   -0.01032
C13   1    0.739447    0.641156    0.627791    11.00000    0.05415    0.05527 =
         0.06813    0.01789    0.00336   -0.01242
C14   1    0.609770    0.589185    0.711007    11.00000    0.08664    0.08256 =
         0.11851    0.03482    0.03491   -0.02501
AFIX 137
H14A  2    0.466024    0.582772    0.659253    11.00000   -1.50000
H14B  2    0.606439    0.617589    0.797072    11.00000   -1.50000
H14C  2    0.674344    0.534127    0.729639    11.00000   -1.50000
HKLF 4
REM  110417b in Pc
REM R1 =  0.0367 for   2062 Fo > 4sig(Fo)  and  0.0423 for all   2284 data
REM    292 parameters refined using      2 restraints
END
WGHT      0.0587      0.0000
REM Highest difference peak  0.305,  deepest hole -0.360,  1-sigma level  0.067
Q1    1   0.5536  0.6253  0.0144  11.00000  0.05    0.30
Q2    1   0.4138  0.7074  0.0362  11.00000  0.05    0.27
Q3    1   1.2481  0.3826  0.4973  11.00000  0.05    0.27
Q4    1   0.3371  0.6843  0.1552  11.00000  0.05    0.27
Q5    1   0.4764  0.6863  0.8785  11.00000  0.05    0.25
Q6    1   0.5436  0.6894  0.2806  11.00000  0.05    0.24
Q7    1   0.5132  0.6679  0.2571  11.00000  0.05    0.22
Q8    1   0.6492  0.6226  0.1471  11.00000  0.05    0.21
Q9    1   1.0763  0.8723  0.1708  11.00000  0.05    0.20
Q10   1   1.1132  0.9415  0.1335  11.00000  0.05    0.20
Q11   1   0.6823  1.0714  0.4077  11.00000  0.05    0.20
Q12   1   0.8125  0.7025  0.1398  11.00000  0.05    0.20
Q13   1   1.0863  0.8228  0.6411  11.00000  0.05    0.19
Q14   1   1.2644  0.7040  0.7456  11.00000  0.05    0.19
Q15   1   0.9900  1.0452  0.1641  11.00000  0.05    0.19
Q16   1   1.2248  0.9034  0.1950  11.00000  0.05    0.18
Q17   1   0.8130  0.9191  0.6313  11.00000  0.05    0.18
Q18   1   0.9989  0.9212  0.4021  11.00000  0.05    0.18
Q19   1   1.2584  0.5098  0.6194  11.00000  0.05    0.18
Q20   1   1.3098  0.6847  0.7772  11.00000  0.05    0.18
;
