# Supplementary material for: Aqua[1-(pyridin-2-yl)ethanone oximato][1-(2-pyridin-2-yl)ethanone oxime]­copper(II) perchlorate mono­hydrate
Source: Acta Crystallogr Sect E Struct Rep Online. 2012 Jun 13;68(Pt 7):m874. doi: 10.1107/S1600536812023872 (PMC3393154; doi:10.1107/S1600536812023872)
Supplement: Supplementary file 2 [file e-68-0m874-Isup2.hkl]

# 
# h,k,l, Fc-squared, Fo-squared, sigma(Fo-squared) and status flag 
# 
data_I
_shelx_title ' 110417b in Pc' 
_shelx_refln_list_code          4 
_shelx_F_calc_maximum      236.62 
_exptl_crystal_F_000       482.00 
_reflns_d_resolution_high  0.8405 
 
loop_ 
 _symmetry_equiv_pos_as_xyz 
 'x, y, z' 
 'x, -y, z+1/2' 
 
_cell_length_a     6.3526 
_cell_length_b    15.7199 
_cell_length_c     9.8235 
_cell_angle_alpha  90.000 
_cell_angle_beta  101.235 
_cell_angle_gamma  90.000 
 
_shelx_F_squared_multiplier     1.000 
 
loop_ 
 _refln_index_h 
 _refln_index_k 
 _refln_index_l 
 _refln_F_squared_calc 
 _refln_F_squared_meas 
 _refln_F_squared_sigma 
 _refln_observed_status 
   3   8  -9      114.30      132.67     15.61 o 
   3   9  -9       68.31       84.81     13.73 o 
   4   9  -9       76.93      100.37     15.00 o 
   3  10  -9       42.35       40.42      8.20 o 
   2  11  -9       45.40       34.70      9.64 o 
   3   5  -8      181.62      206.71     17.54 o 
   3   6  -8        7.26        6.21      6.72 o 
   4   6  -8       42.25       54.77     10.48 o 
   3   7  -8       65.47       73.81     11.52 o 
   4   7  -8      229.91      252.32     20.73 o 
   5   7  -8      211.14      220.07     19.65 o 
   3   8  -8       65.29       81.38     12.46 o 
   4   8  -8       16.05       12.65      8.27 o 
   5   8  -8        7.27        7.62      9.12 o 
   3   9  -8       59.91       65.82     12.27 o 
   4   9  -8      101.74      142.83     42.36 o 
   5   9  -8       82.34      135.12    127.57 o 
   1  10  -8       22.63       20.54      7.43 o 
   2  10  -8       22.11       33.47      8.98 o 
   3  10  -8      196.00      222.54     28.14 o 
   4  10  -8       61.21       67.81     10.37 o 
   1  11  -8       25.24       23.27      8.84 o 
   2  11  -8      132.52      132.15     14.67 o 
   3  11  -8       31.35       26.10      7.13 o 
   4  11  -8        6.33        0.91      6.60 o 
   1  12  -8      142.83      148.94     15.47 o 
   2  12  -8      147.59      166.42     15.80 o 
   3  12  -8      105.21      125.21     11.25 o 
   2  13  -8        3.79        6.21      8.13 o 
   2   3  -7      589.08      582.25     32.20 o 
   3   3  -7      104.35      118.61     12.55 o 
   4   3  -7       19.30       25.39      7.00 o 
   2   4  -7      309.45      319.40     19.89 o 
   3   4  -7      434.25      483.57     28.68 o 
   4   4  -7      262.75      308.78     22.80 o 
   2   5  -7      140.41      162.57     14.10 o 
   3   5  -7      277.02      295.71     21.16 o 
   4   5  -7      120.27      132.90     13.96 o 
   5   5  -7       78.74       81.33     11.80 o 
   2   6  -7      415.50      425.37     26.42 o 
   3   6  -7      713.49      717.79     41.04 o 
   4   6  -7      456.61      495.37     32.58 o 
   5   6  -7      143.73      133.99     15.42 o 
   6   6  -7      151.96      141.13     16.50 o 
   2   7  -7       65.81       63.80     10.25 o 
   3   7  -7        9.11       12.60      6.86 o 
   4   7  -7       45.38       25.06      8.13 o 
   5   7  -7       19.69       23.88      8.79 o 
   6   7  -7        4.04        4.18      8.37 o 
   2   8  -7       20.01       19.70      7.66 o 
   3   8  -7      110.24      106.72     12.79 o 
   4   8  -7      207.27      216.59     19.28 o 
   5   8  -7      197.11      324.07    273.82 o 
   0   9  -7        1.11        1.22      5.45 o 
   2   9  -7       59.19       51.76      9.83 o 
   3   9  -7       13.01        8.31      5.53 o 
   4   9  -7      127.96      159.77     27.29 o 
   5   9  -7      153.91      224.52     92.38 o 
   1  10  -7       56.33       61.45      9.83 o 
   2  10  -7      112.41      112.66      9.42 o 
   3  10  -7      111.48      131.31     10.50 o 
   4  10  -7       61.64       80.88     10.01 o 
   5  10  -7       28.36       32.30     11.92 o 
   1  11  -7      213.85      221.99     17.49 o 
   2  11  -7      302.22      311.93     16.36 o 
   3  11  -7       61.49       58.13      8.47 o 
   4  11  -7      114.80      131.55     16.34 o 
   1  12  -7        0.09       -0.19      6.44 o 
   2  12  -7       51.70       54.93      7.47 o 
   3  12  -7       16.52       14.77      6.21 o 
   4  12  -7       19.91       10.29      6.61 o 
   1  13  -7      112.40      134.55     15.14 o 
   2  13  -7      250.17      278.05     15.24 o 
   3  13  -7       88.63       94.85     10.21 o 
   1  14  -7       13.28       13.77      9.45 o 
   2  14  -7       13.59        9.78      9.54 o 
   2   0  -6      529.20      564.10     30.23 o 
   3   0  -6      708.31      693.76     38.46 o 
   2   1  -6       95.73       91.96      8.37 o 
   3   1  -6        9.76       13.87      4.75 o 
   4   1  -6      215.85      229.98     16.08 o 
   2   2  -6      202.28      204.41     13.40 o 
   3   2  -6      956.31      953.13     49.46 o 
   4   2  -6      340.23      378.73     25.06 o 
   5   2  -6       31.12       40.43      7.95 o 
   2   3  -6      327.96      322.98     20.73 o 
   3   3  -6      405.81      458.37     26.47 o 
   4   3  -6      419.16      423.30     25.15 o 
   5   3  -6      293.54      298.58     20.54 o 
   6   3  -6       93.40       96.23     12.41 o 
   2   4  -6      110.83      115.13     10.67 o 
   3   4  -6      299.05      302.10     21.11 o 
   4   4  -6      625.46      629.21     38.13 o 
   5   4  -6      248.64      216.12     17.68 o 
   6   4  -6      118.45      106.86     13.21 o 
   2   5  -6     1259.11     1227.31     62.01 o 
   3   5  -6      575.63      625.41     37.56 o 
   4   5  -6      267.23      230.41     18.80 o 
   5   5  -6      582.72      609.70     36.48 o 
   6   5  -6      140.03      144.09     15.80 o 
   2   6  -6       15.98       19.18      5.92 o 
   3   6  -6       38.73       41.32      8.42 o 
   4   6  -6       59.17       56.13      9.45 o 
   5   6  -6       48.03       35.45      9.64 o 
   6   6  -6       27.53       21.86      9.17 o 
   2   7  -6      669.28      609.38     35.87 o 
   3   7  -6      264.59      259.65     20.45 o 
   4   7  -6      165.06      167.60     15.23 o 
   5   7  -6      417.05      730.36    426.73 o 
   6   7  -6      204.76      192.66     18.62 o 
   2   8  -6       11.22       11.47      6.53 o 
   3   8  -6       18.49       13.40      7.15 o 
   4   8  -6      150.42      191.21     38.22 o 
   5   8  -6       10.68       14.80      7.37 o 
   6   8  -6       15.65       30.02     38.62 o 
   0   9  -6      232.40      242.16     17.39 o 
   1   9  -6      224.52      220.77     15.19 o 
   2   9  -6      270.01      276.47     13.42 o 
   3   9  -6       41.25       30.74      5.85 o 
   4   9  -6      107.23      109.03     11.82 o 
   5   9  -6      175.08      245.16     90.03 o 
   6   9  -6       62.00      106.91     84.34 o 
   0  10  -6      165.10      179.87     14.20 o 
   1  10  -6      239.28      241.93     17.07 o 
   2  10  -6        2.71        1.24      4.10 o 
   3  10  -6       34.44       35.12      6.40 o 
   4  10  -6      312.09      369.42     30.91 o 
   5  10  -6      105.75      130.38     31.99 o 
   0  11  -6      191.72      208.03     15.61 o 
   1  11  -6       11.21       -0.99      5.31 o 
   2  11  -6       27.21       34.15      6.24 o 
   3  11  -6      332.32      309.81     15.94 o 
   4  11  -6       45.87       47.21      8.03 o 
   5  11  -6        8.86        8.01      6.94 o 
   1  12  -6      389.57      401.02     25.62 o 
   2  12  -6      250.02      270.31     14.56 o 
   3  12  -6      249.00      243.34     13.76 o 
   4  12  -6      187.19      189.20     22.19 o 
   1  13  -6        8.53        8.42      7.80 o 
   2  13  -6       16.76       11.80      5.84 o 
   3  13  -6       13.68        9.75      6.12 o 
   4  13  -6        4.15        1.68      6.18 o 
   1  14  -6      116.12      145.79     14.53 o 
   2  14  -6      140.11      139.78     11.04 o 
   3  14  -6       88.63       93.95     12.43 o 
   1  15  -6        8.33        8.09      8.89 o 
   2  15  -6       54.49       53.86      8.60 o 
   3  15  -6       18.82       22.85      7.18 o 
   2   1  -5     1495.08     1296.80     45.46 o 
   3   1  -5     1671.67     1828.78     64.20 o 
   4   1  -5      493.60      498.84     20.25 o 
   5   1  -5      244.58      229.50     11.14 o 
   6   1  -5      224.62      162.76     15.28 o 
   2   2  -5      513.77      562.57     22.43 o 
   3   2  -5      108.45      100.21      6.27 o 
   4   2  -5      953.75     1016.97     52.37 o 
   5   2  -5      255.61      257.58     18.24 o 
   6   2  -5       10.94       12.83      7.05 o 
   7   2  -5       35.86       31.22      9.50 o 
   1   3  -5     1011.95     1076.77     51.57 o 
   2   3  -5      567.16      548.96     27.93 o 
   3   3  -5     1201.98     1238.73     63.09 o 
   4   3  -5      148.24      130.74     12.93 o 
   5   3  -5       29.00       39.30      8.09 o 
   6   3  -5      193.80      193.41     16.92 o 
   7   3  -5       77.01       74.94     11.80 o 
   1   4  -5     2428.48     2322.04    119.74 o 
   2   4  -5      117.49      126.51     11.99 o 
   3   4  -5      636.11      618.68     33.85 o 
   4   4  -5     1145.46     1238.40     64.17 o 
   5   4  -5      140.38      135.35     13.73 o 
   6   4  -5      103.94      112.08     13.07 o 
   7   4  -5      133.13      133.56     15.80 o 
   1   5  -5      381.82      410.23     24.35 o 
   2   5  -5      217.37      210.19     15.56 o 
   3   5  -5      244.34      241.13     17.35 o 
   4   5  -5      440.32      416.77     27.03 o 
   5   5  -5       94.96       98.35     12.65 o 
   6   5  -5       60.49       72.59     11.33 o 
   7   5  -5       14.79       22.61      8.79 o 
   1   6  -5     1018.37      997.51     52.28 o 
   2   6  -5      525.56      501.90     31.69 o 
   3   6  -5      683.65      650.89     37.56 o 
   4   6  -5     1055.00     1189.88     64.69 o 
   5   6  -5      364.54      527.78    233.60 o 
   6   6  -5      106.13      175.73    147.34 o 
  -1   7  -5      192.68      202.44     12.55 o 
   1   7  -5      198.89      207.18     15.56 o 
   2   7  -5      103.77       89.32     10.20 o 
   3   7  -5      256.42      243.43     18.05 o 
   4   7  -5       46.43       59.69      7.46 o 
   5   7  -5       23.22       17.76     12.48 o 
   6   7  -5        5.70        5.04      7.75 o 
  -1   8  -5      463.65      436.28     23.69 o 
   0   8  -5      455.67      491.51     26.00 o 
   1   8  -5      983.53      961.45     50.51 o 
   2   8  -5      358.54      369.92     16.27 o 
   3   8  -5       85.15       89.54      7.56 o 
   4   8  -5      297.65      308.99     40.76 o 
   5   8  -5      317.27      399.33     89.89 o 
   6   8  -5      139.70      200.52     67.25 o 
   0   9  -5      520.42      553.29     29.99 o 
   1   9  -5       19.99       16.81      6.58 o 
   2   9  -5      128.19      111.75      7.97 o 
   3   9  -5       89.40       82.11      7.72 o 
   4   9  -5        2.78        0.77      5.03 o 
   5   9  -5      214.19      255.48     29.15 o 
   6   9  -5       94.19      122.87     34.72 o 
   0  10  -5      292.13      355.88     20.64 o 
   1  10  -5      195.33      198.16     10.99 o 
   2  10  -5       43.85       53.98      6.31 o 
   3  10  -5      141.56      138.55      9.59 o 
   4  10  -5      136.03      143.14     12.58 o 
   5  10  -5       65.29       87.38     10.08 o 
   6  10  -5       22.44       31.61     10.58 o 
   0  11  -5      450.26      525.27     29.62 o 
   1  11  -5       67.25       70.14      7.12 o 
   2  11  -5      443.95      408.32     18.25 o 
   3  11  -5      511.87      540.80     23.31 o 
   4  11  -5      112.97      103.65      9.91 o 
   5  11  -5      197.82      195.23     13.84 o 
   0  12  -5      120.02      126.04     12.04 o 
   1  12  -5        9.70       15.51      5.13 o 
   2  12  -5       13.61       14.91      5.35 o 
   3  12  -5      128.20      124.07      9.82 o 
   4  12  -5       14.06       13.25      5.93 o 
   5  12  -5        9.91        2.52      5.85 o 
   0  13  -5       69.96       93.93     12.04 o 
   1  13  -5       50.36       48.05      9.40 o 
   2  13  -5      236.70      249.07     17.28 o 
   3  13  -5      398.18      411.51     19.52 o 
   4  13  -5      133.86      131.10     11.18 o 
   1  14  -5       25.72       21.48      8.79 o 
   2  14  -5        7.52        6.19      5.53 o 
   3  14  -5       27.10       28.17      6.75 o 
   4  14  -5       30.18       27.54      7.47 o 
   1  15  -5       86.92      113.49     14.81 o 
   2  15  -5      113.79      123.41     11.29 o 
   3  15  -5       97.80       96.60     10.20 o 
   1  16  -5       51.37       51.90     11.66 o 
   2  16  -5       30.22       28.16      7.28 o 
   1   0  -4     1834.08     1393.35     68.64 o 
   2   0  -4     2888.16     3005.13    154.91 o 
   3   0  -4      949.10     1002.96     52.28 o 
   4   0  -4     1500.25     1429.13     71.36 o 
   1   1  -4        3.17        1.18      2.12 o 
   2   1  -4      472.93      538.07     20.68 o 
   3   1  -4      222.62      247.55     11.38 o 
   4   1  -4       46.36       35.31      6.44 o 
   5   1  -4      121.25      100.56     11.28 o 
   6   1  -4       75.71       67.79     10.67 o 
   7   1  -4       21.84       21.86      9.12 o 
   1   2  -4     1259.75     1273.80     58.86 o 
   2   2  -4      345.98      399.36     13.83 o 
   3   2  -4      473.86      489.54     26.70 o 
   4   2  -4     1512.13     1535.57     78.42 o 
   5   2  -4      245.65      238.31     18.48 o 
   6   2  -4       19.14       12.22      7.38 o 
   7   2  -4      199.12      333.72    180.25 o 
   1   3  -4      423.82      526.40     30.42 o 
   2   3  -4      329.30      309.97     13.25 o 
   3   3  -4      660.55      643.22     36.62 o 
   4   3  -4      561.15      649.57     35.45 o 
   5   3  -4      630.49      576.37     32.72 o 
   6   3  -4      191.63      282.48    460.42 o 
   7   3  -4       56.48       50.87     11.33 o 
   1   4  -4      852.65      910.72     46.21 o 
   2   4  -4      272.28      242.58     16.55 o 
   3   4  -4      298.67      313.85     19.56 o 
   4   4  -4      319.82      337.17     22.33 o 
   5   4  -4      154.90      129.19     14.29 o 
   6   4  -4       89.94      159.91    135.94 o 
   7   4  -4       97.89       82.41     12.55 o 
   1   5  -4     1745.54     1834.61     94.73 o 
   2   5  -4      610.36      595.27     34.55 o 
   3   5  -4     2328.34     2316.49    115.37 o 
   4   5  -4      636.93      662.12     37.94 o 
   5   5  -4       45.99       62.40     19.06 o 
   6   5  -4      329.60      422.88    212.40 o 
   7   5  -4      135.12      119.79     15.09 o 
  -1   6  -4       30.21       27.88      4.37 o 
   1   6  -4       83.41       84.72      9.03 o 
   2   6  -4      152.79      175.92     14.20 o 
   3   6  -4       25.98       30.23      6.72 o 
   4   6  -4       27.63       29.84      5.70 o 
   5   6  -4       97.21      109.56     20.90 o 
   6   6  -4       40.19       52.80     18.52 o 
   7   6  -4        9.98       16.55     11.64 o 
  -1   7  -4     1301.32     1381.32     66.19 o 
   0   7  -4     2180.45     2229.19    102.39 o 
   1   7  -4      250.15      224.77     10.81 o 
   2   7  -4      530.58      507.53     20.74 o 
   3   7  -4     1043.77     1037.80     55.52 o 
   4   7  -4      200.61      209.01     25.72 o 
   5   7  -4      210.28      243.69     41.42 o 
   6   7  -4      308.06      394.98    105.94 o 
  -1   8  -4      155.31      178.46     11.75 o 
   0   8  -4       38.89       43.67      5.83 o 
   1   8  -4      296.65      299.81     13.35 o 
   2   8  -4      215.33      195.94     10.53 o 
   3   8  -4       49.15       48.72      5.95 o 
   4   8  -4       11.25       15.10      5.11 o 
   5   8  -4      103.73      135.26     22.05 o 
   6   8  -4       13.89       15.64      7.00 o 
  -1   9  -4      332.24      360.35     20.03 o 
   0   9  -4      561.09      542.66     28.21 o 
   1   9  -4      353.57      361.21     15.50 o 
   2   9  -4      434.93      401.34     17.19 o 
   3   9  -4      401.25      401.08     17.52 o 
   4   9  -4      170.14      186.49     11.28 o 
   5   9  -4       86.30      113.39     10.27 o 
   6   9  -4      110.77      129.27     30.09 o 
  -1  10  -4      840.58      910.68     46.59 o 
   0  10  -4      424.20      444.31     24.54 o 
   1  10  -4      437.35      423.84     17.32 o 
   2  10  -4      530.17      528.83     22.75 o 
   3  10  -4      113.61      104.81      8.19 o 
   4  10  -4      274.00      297.98     15.00 o 
   5  10  -4      160.59      171.80     21.04 o 
   6  10  -4       56.04       64.87     10.04 o 
   0  11  -4      348.46      380.33     21.39 o 
   1  11  -4      383.48      407.84     18.00 o 
   2  11  -4       42.81       34.16      5.62 o 
   3  11  -4       12.60       11.42      4.78 o 
   4  11  -4      322.32      340.26     16.89 o 
   5  11  -4       48.07       55.98      9.03 o 
   0  12  -4       46.79       51.71      8.74 o 
   1  12  -4      248.84      238.14     25.55 o 
   2  12  -4      468.79      500.49     23.69 o 
   3  12  -4      307.45      315.34     16.11 o 
   4  12  -4      318.14      313.28     16.65 o 
   5  12  -4      152.30      147.13     12.16 o 
   0  13  -4       19.00       23.22      7.66 o 
   1  13  -4       95.87       95.93     14.29 o 
   2  13  -4       20.03       18.16      5.48 o 
   3  13  -4       23.92       21.27      6.49 o 
   4  13  -4       14.22       17.17      6.24 o 
   5  13  -4        2.26       -1.29      6.14 o 
   0  14  -4       26.17       26.52      7.71 o 
   1  14  -4       93.00       78.71      8.19 o 
   2  14  -4      165.03      174.15     13.07 o 
   3  14  -4      253.66      236.76     15.16 o 
   4  14  -4      135.84      125.12     11.23 o 
   0  15  -4       79.82       91.30     12.46 o 
   1  15  -4        8.40        8.40      5.90 o 
   2  15  -4       17.87       13.73      6.08 o 
   3  15  -4      121.40      122.48     10.76 o 
   4  15  -4       16.83       11.68      6.68 o 
   1  16  -4       88.24       77.71     12.83 o 
   2  16  -4      114.14      123.48     10.80 o 
   3  16  -4       66.21       65.52      9.28 o 
   1  17  -4       27.92       30.42     10.25 o 
   2  17  -4       58.35       47.51      8.57 o 
   2   1  -3     2497.48     2722.66     96.56 o 
   3   1  -3     2457.73     2344.32    113.68 o 
   5   1  -3      311.98      340.98     15.19 o 
   6   1  -3      257.30      253.33     14.60 o 
   7   1  -3      127.52      184.81     14.62 o 
   1   2  -3      424.68      389.03     19.65 o 
   2   2  -3      257.34      196.89     13.16 o 
   3   2  -3      499.60      515.02     30.51 o 
   4   2  -3       23.01       23.05      2.89 o 
   5   2  -3      421.60      422.88     16.88 o 
   6   2  -3      135.55      331.01     29.05 o 
   7   2  -3       14.15       29.48     10.48 o 
   1   3  -3     2008.38     2093.56    106.39 o 
   2   3  -3      840.16      971.09     48.94 o 
   3   3  -3     1818.36     1748.75     99.48 o 
   4   3  -3     1187.95     1156.88     34.43 o 
   5   3  -3       61.82       78.91     15.41 o 
   6   3  -3       49.30       55.28     25.81 o 
   7   3  -3      130.79      207.92     85.54 o 
   1   4  -3     2046.07     2114.95    107.75 o 
   2   4  -3     4352.55     4663.77    234.31 o 
   3   4  -3      333.61      342.20     14.22 o 
   4   4  -3      745.31      718.79     21.28 o 
   5   4  -3      865.51      980.92    165.93 o 
   6   4  -3      145.63      158.90     54.30 o 
   7   4  -3       99.00       96.38     14.43 o 
  -2   5  -3      210.91      224.30     10.44 o 
  -1   5  -3      570.37      554.93     27.60 o 
   1   5  -3      714.83      719.38     38.22 o 
   2   5  -3      653.63      706.17     38.93 o 
   3   5  -3      296.11      308.75     14.13 o 
   4   5  -3       98.55      108.45     11.85 o 
   5   5  -3      136.91      140.85     15.68 o 
   6   5  -3       32.71       36.57     10.37 o 
   7   5  -3       37.35       41.75     10.34 o 
  -2   6  -3     1022.64     1050.59     49.22 o 
  -1   6  -3     1862.58     1869.92     88.62 o 
   0   6  -3      559.46      532.56     25.67 o 
   1   6  -3     1607.62     1700.76     56.35 o 
   2   6  -3     2115.58     2022.22     69.09 o 
   3   6  -3      741.91      736.72     28.24 o 
   4   6  -3      406.02      420.22     18.07 o 
   5   6  -3      449.99      512.44     36.83 o 
   6   6  -3      219.82      239.82     30.82 o 
   7   6  -3      121.78      100.32     14.34 o 
  -1   7  -3      256.17      256.92     14.06 o 
   0   7  -3     1118.54     1171.93     55.52 o 
   1   7  -3       97.65       87.68      5.84 o 
   2   7  -3      310.76      351.50     14.80 o 
   3   7  -3      137.50      142.95      8.36 o 
   4   7  -3      292.73      279.58     13.82 o 
   5   7  -3      111.14      123.79     11.24 o 
   6   7  -3        3.26        4.22      6.02 o 
  -1   8  -3     1628.01     1629.45     76.77 o 
   0   8  -3      663.44      666.92     33.99 o 
   1   8  -3      500.01      462.73     18.21 o 
   2   8  -3     1341.76     1292.76     46.56 o 
   3   8  -3      575.30      586.06     23.12 o 
   4   8  -3      370.00      406.79     17.39 o 
   5   8  -3      240.02      230.88     13.28 o 
   6   8  -3      232.44      240.39     15.26 o 
  -1   9  -3       31.79       26.56      5.03 o 
   0   9  -3      486.57      536.74     27.78 o 
   1   9  -3      375.42      346.04     15.02 o 
   2   9  -3       49.57       49.52      5.45 o 
   3   9  -3      365.62      353.64     15.79 o 
   4   9  -3        3.67        1.50      4.25 o 
   5   9  -3       12.94       11.60      5.73 o 
   6   9  -3      151.95      160.18     12.00 o 
  -1  10  -3      321.78      282.69     16.83 o 
   0  10  -3      572.74      614.73     30.09 o 
   1  10  -3      570.87      539.23     21.01 o 
   2  10  -3      237.39      245.67     12.37 o 
   3  10  -3       33.38       33.94      5.40 o 
   4  10  -3       96.16      118.03      9.54 o 
   5  10  -3       86.92       95.88      9.67 o 
   6  10  -3       38.92       62.14      9.12 o 
  -1  11  -3      235.66      229.66     15.23 o 
   0  11  -3     1205.77     1277.05     61.30 o 
   1  11  -3      747.01      804.53     40.83 o 
   2  11  -3      152.58      130.31      9.24 o 
   3  11  -3      611.50      633.57     25.61 o 
   4  11  -3      316.35      326.68     16.41 o 
   5  11  -3       69.11       72.37      8.77 o 
   6  11  -3      154.73      159.71     12.69 o 
  -1  12  -3       16.82       11.33      5.50 o 
   0  12  -3       60.03       64.03      9.36 o 
   1  12  -3      156.74      155.23      9.74 o 
   2  12  -3       19.16       20.77      5.17 o 
   3  12  -3       39.25       41.82      6.67 o 
   4  12  -3      120.27      121.24      9.92 o 
   5  12  -3       13.39        4.97      5.97 o 
   0  13  -3      185.86      194.16     14.15 o 
   1  13  -3       82.23       91.12      8.37 o 
   2  13  -3      112.96       94.63      8.45 o 
   3  13  -3      421.68      395.24     18.58 o 
   4  13  -3      315.20      301.87     22.52 o 
   5  13  -3       72.13       89.71     10.14 o 
   0  14  -3       17.69       19.93      7.33 o 
   1  14  -3       29.52       26.40      5.83 o 
   2  14  -3       61.08       72.06      8.25 o 
   3  14  -3        3.71        5.13      5.73 o 
   4  14  -3       13.84        6.25      5.86 o 
   0  15  -3      143.59      136.10     13.92 o 
   1  15  -3      205.99      205.80     12.88 o 
   2  15  -3      145.77      143.59     10.62 o 
   3  15  -3      119.19      127.25     10.90 o 
   4  15  -3       93.40       92.66     12.79 o 
   0  16  -3       40.83       50.30     10.34 o 
   1  16  -3       82.89       80.49      8.81 o 
   2  16  -3       88.02       82.66      9.52 o 
   3  16  -3       31.16       22.96      7.10 o 
   0  17  -3       30.12       38.64      9.73 o 
   1  17  -3       40.68       33.25      7.19 o 
   2  17  -3       58.03       60.42      8.84 o 
   1  18  -3       50.41       59.85     12.08 o 
   5   0  -2     1516.65     1517.47     54.25 o 
   6   0  -2      522.90      497.81     21.81 o 
   7   0  -2       12.22        7.24      6.49 o 
   1   1  -2     3056.34     2994.93    149.22 o 
   2   1  -2       39.33       44.61      4.89 o 
   4   1  -2      166.45      169.10      8.84 o 
   5   1  -2       10.49       20.00      3.89 o 
   6   1  -2       47.50       55.10      5.12 o 
   7   1  -2       10.28        8.67      4.55 o 
   1   2  -2     1204.08     1155.33     53.36 o 
   2   2  -2     4535.43     4617.61    220.30 o 
   3   2  -2      708.62      663.77     22.75 o 
   4   2  -2      162.98      166.75      7.85 o 
   5   2  -2      967.23     1015.58    103.59 o 
   6   2  -2      225.32      225.50     23.11 o 
   7   2  -2       40.59       66.29     10.62 o 
   1   3  -2     2600.45     2498.38    126.18 o 
   2   3  -2     1457.79     1501.79     42.23 o 
   3   3  -2      565.14      564.31     17.01 o 
   4   3  -2      453.45      436.07     14.19 o 
   5   3  -2      280.14      278.14     20.71 o 
   6   3  -2      433.46      385.08     17.25 o 
   7   3  -2      114.55      156.60     16.50 o 
  -1   4  -2      352.51      343.28     15.89 o 
   0   4  -2      416.15      413.26     15.10 o 
   1   4  -2     1118.17     1083.64     55.76 o 
   2   4  -2     2198.22     2205.29     52.13 o 
   3   4  -2      289.39      261.64      7.86 o 
   4   4  -2      187.68      192.44      6.75 o 
   5   4  -2      235.09      218.66      7.99 o 
   6   4  -2        7.62       12.45      4.92 o 
   7   4  -2       14.16       18.86     10.18 o 
   1   5  -2     4111.55     3638.74    122.50 o 
   2   5  -2     3851.67     4205.06    115.36 o 
   3   5  -2      974.73     1070.33     26.24 o 
   4   5  -2     1230.82     1284.61     32.24 o 
   5   5  -2      443.24      413.60     18.22 o 
   6   5  -2       76.34       86.19      8.53 o 
   7   5  -2       93.63      174.57    133.23 o 
  -2   6  -2      537.99      543.28     25.06 o 
  -1   6  -2       42.21       35.68      4.23 o 
   0   6  -2      331.94      339.79     13.93 o 
   1   6  -2       54.48       48.49      4.17 o 
   2   6  -2      178.27      169.72      5.14 o 
   3   6  -2      240.63      259.03     11.12 o 
   4   6  -2       29.63       30.14      5.71 o 
   5   6  -2        0.07       -0.44      4.07 o 
   6   6  -2       59.34       72.78     20.24 o 
   7   6  -2       15.53       12.83      9.03 o 
  -2   7  -2     1268.02     1114.34     52.47 o 
  -1   7  -2      920.72      984.39     47.81 o 
   0   7  -2     2201.90     2465.46     94.21 o 
   1   7  -2     3465.88     3383.18    111.99 o 
   2   7  -2      619.92      620.56     15.88 o 
   3   7  -2      536.45      500.83     13.22 o 
   4   7  -2      535.67      554.63     22.54 o 
   5   7  -2       97.86       98.77      8.53 o 
   6   7  -2      203.60      202.86     15.84 o 
   7   7  -2      134.75      120.59     15.42 o 
  -2   8  -2      171.22      170.66     10.20 o 
  -1   8  -2       73.33       66.01      6.21 o 
   0   8  -2      210.73      195.22      9.40 o 
   1   8  -2      273.34      289.39     12.71 o 
   2   8  -2      354.84      358.33     10.01 o 
   3   8  -2       99.87       90.37      6.94 o 
   4   8  -2       81.98       87.04      7.44 o 
   5   8  -2        1.53       -1.73      4.91 o 
   6   8  -2       52.35       65.78      8.23 o 
  -1   9  -2      525.51      513.85     26.09 o 
   0   9  -2      172.51      160.21     10.39 o 
   1   9  -2      464.59      440.69     22.45 o 
   2   9  -2      703.46      715.04     44.05 o 
   3   9  -2      376.43      375.47     16.41 o 
   4   9  -2      186.07      166.24     11.45 o 
   5   9  -2      136.11      139.78     10.52 o 
   6   9  -2       90.49       94.72     10.07 o 
  -1  10  -2      427.46      451.18     22.90 o 
   0  10  -2      662.55      643.94     27.00 o 
   1  10  -2      602.41      595.22     23.44 o 
   2  10  -2      988.71      989.36     52.00 o 
   3  10  -2      465.75      486.89     20.83 o 
   4  10  -2      113.43      100.28      8.50 o 
   5  10  -2      257.09      263.70     14.62 o 
   6  10  -2      107.76      118.04     14.57 o 
  -1  11  -2      150.56      157.91     11.89 o 
   0  11  -2      340.52      327.69     14.66 o 
   1  11  -2      600.53      670.04     25.10 o 
   2  11  -2      312.42      330.63     15.42 o 
   3  11  -2       41.34       35.59      8.42 o 
   4  11  -2        5.17        0.01      4.66 o 
   5  11  -2       92.11      107.06     10.15 o 
   6  11  -2       21.12       24.89      7.44 o 
  -1  12  -2      415.46      447.65     24.16 o 
   0  12  -2      525.05      545.53     30.51 o 
   1  12  -2      310.57      275.06     14.14 o 
   2  12  -2      380.22      385.69     17.75 o 
   3  12  -2      280.31      294.68     15.04 o 
   4  12  -2      146.49      150.69     10.98 o 
   5  12  -2      205.47      196.61     22.12 o 
  -1  13  -2       14.85       14.34      6.02 o 
   0  13  -2      119.60      117.81     11.05 o 
   1  13  -2       17.27       15.54      5.17 o 
   2  13  -2      204.32      212.61     12.19 o 
   3  13  -2       62.62       71.89      8.36 o 
   4  13  -2        3.55        3.90      5.42 o 
   5  13  -2       13.42       21.49      7.20 o 
  -1  14  -2      264.33      269.48     18.52 o 
   0  14  -2       74.02       96.23     10.48 o 
   1  14  -2       30.79       26.33      5.67 o 
   2  14  -2      118.47      107.92      9.26 o 
   3  14  -2      184.45      169.59     11.56 o 
   4  14  -2      172.27      170.55     12.30 o 
   5  14  -2      109.53      113.25     11.58 o 
   0  15  -2       48.88       48.19      9.50 o 
   1  15  -2      147.17      152.19     10.76 o 
   2  15  -2       15.49       13.74      5.70 o 
   3  15  -2       50.45       48.95      7.96 o 
   4  15  -2       68.75       64.54     10.13 o 
   0  16  -2      128.08      135.77     13.96 o 
   1  16  -2      185.21      176.75     11.96 o 
   2  16  -2      113.29      109.08     10.59 o 
   3  16  -2      111.94      103.14     13.30 o 
   0  17  -2       98.10      109.07     14.15 o 
   1  17  -2      134.21      132.83     11.00 o 
   2  17  -2       54.13       58.77      8.69 o 
   3  17  -2       50.02       52.14      8.97 o 
   0  18  -2       47.11       48.85     10.91 o 
   1  18  -2       35.14       23.50      7.17 o 
   1   1  -1     6729.58     6308.41    306.29 o 
   3   1  -1      533.13      583.94     21.44 o 
   4   1  -1     1357.26     1370.94     38.58 o 
   5   1  -1      797.19      773.22     18.61 o 
   6   1  -1      158.01      162.73      7.69 o 
   7   1  -1       69.54       62.86     12.43 o 
   0   2  -1     1947.17     1910.68     96.42 o 
   1   2  -1      203.57      261.86     15.42 o 
   2   2  -1     1039.79     1321.61     44.10 o 
   3   2  -1      144.30      151.09      6.04 o 
   4   2  -1      377.19      376.56     12.63 o 
   5   2  -1       78.17       84.37      5.76 o 
   6   2  -1      121.07      108.47      6.41 o 
   7   2  -1       20.68       19.50      5.08 o 
   0   3  -1      974.59     1048.54     36.77 o 
   1   3  -1     5255.32     4761.17    161.78 o 
   2   3  -1      995.68      939.00     23.43 o 
   3   3  -1       72.17       74.59      3.82 o 
   4   3  -1     1183.97     1205.19     33.80 o 
   5   3  -1      706.08      724.87     22.35 o 
   6   3  -1       44.41       49.88      5.31 o 
   7   3  -1       15.81       13.77      8.89 o 
  -1   4  -1      876.93      794.93     34.98 o 
   0   4  -1     4878.50     4587.44    154.98 o 
   1   4  -1      204.40      188.15      4.97 o 
   2   4  -1     1458.80     1635.03     39.42 o 
   3   4  -1     2156.17     2281.91     63.61 o 
   4   4  -1      293.85      290.66     15.51 o 
   5   4  -1      646.53      673.01     21.10 o 
   6   4  -1      400.93      426.81     59.96 o 
   7   4  -1       38.90       38.55     11.24 o 
  -1   5  -1      318.44      316.30     14.67 o 
   0   5  -1      659.89      729.88     33.19 o 
   1   5  -1      430.70      395.49     10.77 o 
   2   5  -1     1202.48     1351.55     32.84 o 
   3   5  -1      493.74      530.43     14.17 o 
   4   5  -1       91.29       87.96      4.53 o 
   5   5  -1       14.56       17.61      3.17 o 
   7   5  -1        2.45        2.63      7.46 o 
  -2   6  -1     1125.23     1390.58     61.54 o 
  -1   6  -1      906.85      903.06     41.23 o 
   0   6  -1     2723.36     2648.49     91.70 o 
   1   6  -1     2735.11     2807.02     66.36 o 
   2   6  -1     3165.24     3293.01     77.87 o 
   3   6  -1     1661.20     1706.88     41.93 o 
   4   6  -1      374.48      351.02     10.55 o 
   5   6  -1      293.40      271.67      9.37 o 
   6   6  -1       90.71       93.37      9.90 o 
   7   6  -1       40.62       79.63     54.32 o 
  -2   7  -1      660.24      648.11     31.08 o 
  -1   7  -1      746.50      717.79     35.45 o 
   0   7  -1      364.52      370.36     14.33 o 
   1   7  -1     1461.78     1429.07     34.66 o 
   2   7  -1      165.56      172.36      5.73 o 
   3   7  -1      209.96      223.96      7.21 o 
   4   7  -1       52.59       62.54      4.10 o 
   5   7  -1      130.31      122.56      9.24 o 
   6   7  -1       60.48       50.30      7.33 o 
  -2   8  -1      149.51      133.61      9.21 o 
  -1   8  -1      906.20      936.49     45.65 o 
   0   8  -1     2292.30     2242.87     77.06 o 
   1   8  -1      796.84      775.46     19.96 o 
   2   8  -1     1001.58      967.66     23.74 o 
   3   8  -1      564.98      567.00     22.19 o 
   4   8  -1      291.57      268.89     16.43 o 
   5   8  -1      386.93      395.61     18.36 o 
   6   8  -1      155.41      154.98     11.06 o 
  -2   9  -1      404.06      382.31     19.75 o 
  -1   9  -1       15.45        5.92      3.86 o 
   0   9  -1       31.27       23.55      3.94 o 
   1   9  -1      522.64      562.41     15.25 o 
   2   9  -1      186.43      170.91      6.89 o 
   3   9  -1       41.05       43.94      5.57 o 
   4   9  -1      324.67      349.30     16.42 o 
   5   9  -1       47.84       48.99      6.97 o 
   6   9  -1       28.30       43.70      7.79 o 
  -2  10  -1      221.91      207.98     13.73 o 
  -1  10  -1      233.08      263.13     15.75 o 
   0  10  -1      396.35      370.66     15.44 o 
   1  10  -1      680.09      648.45     17.02 o 
   2  10  -1      557.00      535.87     14.59 o 
   3  10  -1      138.36      128.76      8.99 o 
   4  10  -1       18.82       21.75      7.73 o 
   5  10  -1       41.42       51.32      7.59 o 
   6  10  -1       41.73       48.64      8.16 o 
  -2  11  -1      988.34      965.17     46.97 o 
  -1  11  -1      271.78      264.30     17.07 o 
   0  11  -1      478.02      471.04     20.00 o 
   1  11  -1     1891.54     1978.44     47.96 o 
   2  11  -1      565.05      608.73     24.75 o 
   3  11  -1       62.59       55.92      6.81 o 
   4  11  -1      344.22      364.35     17.73 o 
   5  11  -1      196.65      193.32     12.69 o 
   6  11  -1       48.56       57.74      8.65 o 
  -1  12  -1       65.43       71.69      9.50 o 
   0  12  -1       59.64       69.29      7.62 o 
   1  12  -1      331.69      351.39     15.97 o 
   2  12  -1      170.53      162.02     10.15 o 
   3  12  -1       38.45       38.50      6.39 o 
   4  12  -1       28.98       44.57      7.31 o 
   5  12  -1       27.19       26.96      6.88 o 
  -1  13  -1      314.20      333.22     21.25 o 
   0  13  -1      342.68      322.94     16.55 o 
   1  13  -1      484.38      499.26     20.78 o 
   2  13  -1       23.48       31.42      5.93 o 
   3  13  -1       61.39       65.07      7.86 o 
   4  13  -1      271.74      250.80     14.86 o 
   5  13  -1      171.72      165.61     13.09 o 
  -1  14  -1       71.00       79.17      9.83 o 
   0  14  -1       95.93      109.40     11.57 o 
   1  14  -1       63.46       50.73      6.82 o 
   2  14  -1      178.48      193.20     14.79 o 
   3  14  -1       11.17       16.29      5.86 o 
   4  14  -1        6.40       11.66      6.12 o 
   5  14  -1        6.99       18.51      7.20 o 
  -1  15  -1      168.61      177.75     15.04 o 
   0  15  -1      205.27      208.97     16.64 o 
   1  15  -1      148.67      141.76     10.91 o 
   2  15  -1      172.65      162.00     11.18 o 
   3  15  -1      129.89      132.85     10.62 o 
   4  15  -1       80.56       83.47      9.70 o 
  -1  16  -1       46.49       68.45     11.00 o 
   0  16  -1      108.24      111.37     12.83 o 
   1  16  -1       31.89       28.09      6.47 o 
   2  16  -1       94.83       90.74      9.67 o 
   3  16  -1       68.12       61.61      8.93 o 
   0  17  -1      119.16      110.10     13.68 o 
   1  17  -1       35.46       37.36      7.38 o 
   2  17  -1       44.33       44.09      7.95 o 
   3  17  -1       40.99       42.53      8.37 o 
   0  18  -1      121.70      119.83     13.77 o 
   1  18  -1       62.62       70.57     10.13 o 
   2  18  -1       52.04       64.27      9.40 o 
   2   0   0     1981.19     2089.05     56.87 o 
   3   0   0     2717.93     2586.35     70.64 o 
   4   0   0      498.39      424.08     13.55 o 
   5   0   0      195.44      193.93     10.81 o 
   6   0   0      409.67      402.47     18.95 o 
   7   0   0      146.58      127.07     10.91 o 
  -2   1   0      597.02      624.84     28.35 o 
   1   1   0      372.44      510.04     93.32 o 
   2   1   0      543.41      600.03     17.45 o 
   3   1   0        7.63       12.91      2.14 o 
   4   1   0       68.72       61.93      2.92 o 
   5   1   0       24.91       24.55      3.74 o 
   6   1   0        3.57        5.51      3.52 o 
   7   1   0        7.23        8.43      4.40 o 
  -3   2   0     1881.78     1709.14     78.93 o 
  -2   2   0      974.99     1163.28     57.59 o 
   0   2   0     5951.68     4071.93    183.54 o 
   1   2   0     2591.53     2635.72     71.23 o 
   2   2   0     1196.99     1383.41     36.41 o 
   3   2   0     1931.27     1799.34     57.00 o 
   4   2   0      769.05      705.20     16.78 o 
   5   2   0      280.67      276.32     23.55 o 
   6   2   0      191.22      192.91     11.17 o 
   7   2   0       87.75       93.39      7.50 o 
  -3   3   0      698.23      660.29     30.28 o 
  -2   3   0      821.30      736.17     33.75 o 
  -1   3   0     3091.34     3337.84    162.29 o 
   0   3   0      775.73      813.45     19.54 o 
   1   3   0     3402.13     3766.86     86.10 o 
   2   3   0      826.32      731.46     20.97 o 
   3   3   0      648.70      637.90     19.21 o 
   4   3   0      682.94      751.94     22.63 o 
   5   3   0      293.28      284.88      8.75 o 
   6   3   0       34.61       41.71      6.39 o 
   7   3   0       81.13       91.42     15.96 o 
  -3   4   0      833.48      782.62     37.66 o 
  -2   4   0      495.85      532.04     27.36 o 
  -1   4   0      790.75      857.08     40.05 o 
   0   4   0     2632.01     2689.17     95.60 o 
   1   4   0      833.63      871.21     21.26 o 
   2   4   0      581.08      620.57     15.43 o 
   3   4   0      848.07      839.49     23.96 o 
   4   4   0      235.58      267.43      9.93 o 
   5   4   0      102.33       96.59      6.21 o 
   6   4   0       42.55       46.61      5.65 o 
   7   4   0        0.24       -3.97      4.32 o 
  -3   5   0     1563.14     1636.97     72.12 o 
  -2   5   0     1541.41     1363.41     60.27 o 
  -1   5   0     2601.77     2512.20    122.75 o 
   0   5   0      108.65      114.30      4.02 o 
   1   5   0     2865.31     2812.75     65.22 o 
   2   5   0     1467.99     1295.73     32.14 o 
   3   5   0     1441.50     1560.26     38.75 o 
   4   5   0     1183.67     1220.57     35.25 o 
   5   5   0      441.95      487.18     18.19 o 
   6   5   0       70.49       75.69     18.71 o 
   7   5   0       48.71       79.50     13.40 o 
  -3   6   0      198.61      218.75     12.41 o 
  -2   6   0        5.27        9.17      2.54 o 
  -1   6   0     2196.90     2334.31    104.04 o 
   0   6   0      246.45      274.58      7.85 o 
   1   6   0     2136.18     2263.94     54.97 o 
   2   6   0        4.20        4.58      1.65 o 
   3   6   0      206.77      231.02      7.58 o 
   4   6   0       31.77       40.92      3.70 o 
   5   6   0       11.96        7.57      3.53 o 
   6   6   0        4.43       -1.35      8.84 o 
   7   6   0       11.45       12.78      8.13 o 
  -3   7   0      294.74      305.06     16.03 o 
  -2   7   0     1569.49     1549.67     70.66 o 
  -1   7   0     2712.67     2617.04    121.39 o 
   0   7   0     2600.21     2787.91     66.30 o 
   1   7   0     2682.41     2688.14     63.97 o 
   2   7   0     1542.62     1531.50     37.79 o 
   3   7   0      279.04      296.10      9.25 o 
   4   7   0      561.80      587.04     16.41 o 
   5   7   0      363.34      388.19     12.41 o 
   6   7   0       23.37       16.36      8.84 o 
  -2   8   0      180.20      183.72     11.52 o 
   0   8   0       21.78       22.34      2.39 o 
   1   8   0       50.17       42.96      2.96 o 
   2   8   0      164.47      180.63      6.33 o 
   3   8   0      310.41      298.23      9.39 o 
   4   8   0       66.87       69.50      4.67 o 
   5   8   0       31.14       46.29      7.55 o 
   6   8   0        5.08        8.12      5.72 o 
  -2   9   0      249.01      248.41     14.81 o 
   0   9   0     1038.56     1089.41     27.65 o 
   1   9   0      528.52      528.52     14.45 o 
   2   9   0      236.99      250.95      8.14 o 
   3   9   0      359.39      343.38     10.62 o 
   4   9   0      152.11      147.88      6.61 o 
   5   9   0       77.35       88.22      9.12 o 
   6   9   0       56.43       55.10      7.93 o 
  -2  10   0      153.65      139.72     11.09 o 
  -1  10   0      193.46      174.65     12.32 o 
   0  10   0      676.55      675.53     18.32 o 
   1  10   0      171.29      154.26      6.03 o 
   2  10   0      163.48      159.32      6.19 o 
   3  10   0      604.42      627.93     17.35 o 
   4  10   0      335.56      332.24     16.34 o 
   5  10   0       82.66       83.37      8.78 o 
   6  10   0       96.14      112.86     11.05 o 
  -2  11   0      379.00      388.13     23.88 o 
  -1  11   0      366.32      339.15     20.59 o 
   0  11   0      252.18      294.13      9.58 o 
   1  11   0      371.27      351.86     10.84 o 
   2  11   0      418.25      451.07     13.04 o 
   3  11   0      163.18      160.44     10.51 o 
   4  11   0       25.87       23.94      6.12 o 
   5  11   0        3.92        3.26      5.38 o 
  -2  12   0      269.35      229.37     16.27 o 
  -1  12   0      567.48      605.66     31.69 o 
   0  12   0      637.45      710.67     19.53 o 
   1  12   0      560.80      573.05     18.83 o 
   2  12   0      256.84      245.66      8.69 o 
   3  12   0      232.44      242.29     13.68 o 
   4  12   0      204.58      195.31     14.34 o 
   5  12   0       95.67       94.98     10.04 o 
  -2  13   0       10.16       12.46      6.02 o 
  -1  13   0       69.66       86.22     10.58 o 
   0  13   0        9.78       17.78      3.29 o 
   1  13   0       66.54       77.84      5.28 o 
   2  13   0       10.49        9.56      4.77 o 
   3  13   0      164.42      165.23     11.24 o 
   4  13   0       25.57       21.40      6.38 o 
   5  13   0        1.15       -0.25      5.74 o 
  -1  14   0      187.05      222.98     16.97 o 
   0  14   0      401.35      399.47     18.05 o 
   1  14   0      231.65      250.90     14.97 o 
   2  14   0       22.95       32.98      8.02 o 
   3  14   0       66.50       72.96      8.62 o 
   4  14   0      120.78      118.60     10.90 o 
  -1  15   0      186.40      180.34     15.42 o 
   0  15   0        1.66        3.48      7.47 o 
   1  15   0      204.75      211.17     12.41 o 
   2  15   0      105.65      105.83      9.75 o 
   3  15   0       13.22       11.03      5.73 o 
   4  15   0       45.42       36.90      7.99 o 
  -1  16   0      145.68      154.48     14.71 o 
   0  16   0      119.74      114.90     12.93 o 
   1  16   0      131.98      133.27     10.64 o 
   2  16   0      131.31      132.98     10.78 o 
   3  16   0       66.58       65.44      9.03 o 
  -1  17   0       90.47       77.52     12.18 o 
   0  17   0       72.49       80.63     12.22 o 
   1  17   0      104.11       98.83      9.69 o 
   2  17   0       72.85       79.43      9.73 o 
   3  17   0       42.41       46.19      8.97 o 
   0  18   0        7.28       16.41      9.40 o 
   1  18   0       45.34       43.87      8.09 o 
   2  18   0       22.33       24.02      7.91 o 
  -4   1   1     1328.32     1329.42     62.90 o 
  -3   1   1      525.83      565.86     19.64 o 
  -2   1   1     1308.89     1104.04     41.35 o 
  -1   1   1     6760.44     6195.75    196.53 o 
   0   1   1     6109.81     5244.89    141.17 o 
   1   1   1     7317.27     7156.97    224.16 o 
   2   1   1     1251.23     1240.55     27.03 o 
   3   1   1     1291.62     1141.69     22.88 o 
   4   1   1      532.52      526.37     13.08 o 
   5   1   1      287.78      286.98     10.04 o 
   6   1   1      164.37      152.60      7.79 o 
   7   1   1       82.20       86.84      7.30 o 
  -4   2   1      438.93      418.08     20.78 o 
  -3   2   1      175.76      200.60     10.48 o 
  -2   2   1      953.20     1176.71     66.62 o 
  -1   2   1      246.84      313.93     10.61 o 
   0   2   1     1988.59     1989.47     45.77 o 
   1   2   1     1068.48     1179.74     34.30 o 
   2   2   1       40.81       43.77      3.27 o 
   3   2   1      653.68      702.21     17.91 o 
   4   2   1      181.70      150.38      5.40 o 
   5   2   1       37.28       36.65      6.02 o 
   6   2   1       18.01       18.72      4.35 o 
   7   2   1       28.78       25.94      5.30 o 
  -4   3   1     1125.41     1136.53     55.00 o 
  -3   3   1       68.13       77.43      6.16 o 
  -2   3   1     1143.95     1031.88     45.23 o 
  -1   3   1     5284.08     5067.27    132.70 o 
   0   3   1     1047.85     1128.42     26.51 o 
   1   3   1      988.75     1156.96     81.97 o 
   2   3   1     1186.96      945.56     26.84 o 
   3   3   1      540.29      590.14     17.92 o 
   4   3   1      189.19      190.68      6.90 o 
   5   3   1      286.67      298.24     10.66 o 
   6   3   1      145.41      157.68     13.14 o 
   7   3   1       24.71       25.23      5.36 o 
  -4   4   1      324.96      306.52     16.45 o 
  -3   4   1     2266.44     2434.87    108.60 o 
  -2   4   1     1471.26     1703.31     76.82 o 
  -1   4   1      159.65      151.84      5.99 o 
   0   4   1     5133.22     4804.38    111.66 o 
   1   4   1      759.10      709.41     18.89 o 
   2   4   1      103.49      119.27      4.96 o 
   3   4   1     1414.29     1467.54     41.44 o 
   4   4   1     1081.50     1161.32     33.87 o 
   5   4   1       71.06       84.45      5.97 o 
   6   4   1      131.64      135.80     15.68 o 
   7   4   1      116.38      120.67     12.65 o 
  -3   5   1      493.65      523.77     26.09 o 
  -2   5   1     1201.09     1354.43     63.33 o 
  -1   5   1      488.06      462.94     13.19 o 
   0   5   1      749.30      808.03     19.58 o 
   1   5   1      262.81      264.54      7.80 o 
   2   5   1      362.35      350.45      9.92 o 
   3   5   1      648.23      693.93     31.55 o 
   4   5   1      261.46      260.31     10.14 o 
   5   5   1        8.54        7.57      3.07 o 
   6   5   1        8.80        3.83      4.10 o 
  -3   6   1     1763.43     1740.49     79.92 o 
  -2   6   1     3009.61     3235.58    147.67 o 
  -1   6   1     2631.07     2738.56     76.64 o 
   0   6   1     2927.19     2804.81     65.95 o 
   1   6   1      832.67      848.76     21.60 o 
   2   6   1     1083.95     1296.92     32.62 o 
   3   6   1     2112.39     2178.31     53.15 o 
   4   6   1      994.23     1036.03     30.74 o 
   5   6   1       42.78       38.62      5.65 o 
   6   6   1       65.16       69.89      6.70 o 
  -3   7   1      204.76      200.79     13.07 o 
  -2   7   1      158.18      172.54     11.00 o 
  -1   7   1     1424.88     1397.07     40.26 o 
   0   7   1      353.94      343.92     10.09 o 
   1   7   1      764.09      733.32     18.85 o 
   2   7   1      666.93      647.69     17.17 o 
   3   7   1      102.05      100.20      6.14 o 
   4   7   1      126.22      123.98      6.06 o 
   5   7   1       19.49       13.45      3.71 o 
   6   7   1       37.16       38.10      5.04 o 
  -3   8   1      593.34      567.11     28.63 o 
  -2   8   1      889.78      835.83     44.29 o 
  -1   8   1      801.26      789.89     23.65 o 
   0   8   1     2331.80     2290.10     55.27 o 
   1   8   1      892.95      959.11     24.29 o 
   2   8   1      150.90      134.59      5.45 o 
   3   8   1      891.21      886.26     23.26 o 
   4   8   1      304.21      292.89     10.01 o 
   5   8   1       51.97       48.94      4.84 o 
   6   8   1       92.28      124.10     40.95 o 
  -3   9   1       26.48       26.37      5.36 o 
  -2   9   1      166.22      165.86     11.80 o 
  -1   9   1      549.74      593.98     18.32 o 
   0   9   1       49.27       46.97      3.27 o 
   1   9   1       30.60       32.70      5.27 o 
   2   9   1      369.01      354.97     10.88 o 
   3   9   1      136.04      132.73      6.02 o 
   4   9   1      132.19      129.76      6.30 o 
   5   9   1      110.42      109.83      6.28 o 
   6   9   1       21.18       25.17     12.81 o 
  -3  10   1      153.79      150.86     11.24 o 
  -2  10   1      533.29      470.31     27.36 o 
  -1  10   1      616.94      606.89     19.76 o 
   0  10   1      393.09      358.02     10.92 o 
   1  10   1      228.10      250.51      9.18 o 
   2  10   1      232.24      231.83      8.03 o 
   3  10   1      179.96      205.24      7.85 o 
   4  10   1       88.67       91.79      6.21 o 
   5  10   1        5.63        7.41      5.46 o 
   6  10   1        7.96        2.33      7.10 o 
  -2  11   1      605.25      621.65     32.67 o 
  -1  11   1     1941.28     1921.07     55.27 o 
   0  11   1      499.06      513.56     14.49 o 
   1  11   1      279.78      277.01      9.26 o 
   2  11   1      934.69      950.64     25.31 o 
   3  11   1      323.95      342.22     11.26 o 
   4  11   1       95.83      100.33      9.09 o 
   5  11   1      116.27      121.25     10.47 o 
  -2  12   1      164.80      143.01     12.55 o 
  -1  12   1      304.96      310.89     20.69 o 
   0  12   1       48.24       61.77      7.92 o 
   1  12   1       75.96       84.06      4.93 o 
   2  12   1      393.12      405.16     12.70 o 
   3  12   1      118.95      128.44      6.56 o 
   4  12   1       30.66       23.36      6.37 o 
   5  12   1       15.73       16.34      6.27 o 
  -2  13   1       46.71       45.98      8.42 o 
  -1  13   1      417.20      419.77     26.61 o 
   0  13   1      302.59      299.76     10.57 o 
   1  13   1      364.19      359.69     16.77 o 
   2  13   1      416.01      438.99     13.69 o 
   3  13   1      101.45      107.18      9.59 o 
   4  13   1       52.58       62.44      8.43 o 
   5  13   1       77.16       80.42     10.02 o 
  -2  14   1      164.92      144.23     13.87 o 
  -1  14   1       58.00       63.89     10.01 o 
   0  14   1       99.98      115.87      6.41 o 
   1  14   1       69.18       72.53      5.47 o 
   2  14   1       69.22       66.44     12.22 o 
   3  14   1      121.25      116.01     10.69 o 
   4  14   1        8.67        5.62      6.72 o 
  -2  15   1      170.84      145.55     14.29 o 
  -1  15   1      179.60      160.69     14.24 o 
   0  15   1      219.53      215.17      8.90 o 
   1  15   1      165.03      176.34      7.94 o 
   2  15   1       44.49       52.79      7.84 o 
   3  15   1       62.37       70.71      9.07 o 
   4  15   1       71.02       95.31     10.99 o 
  -1  16   1       35.38       48.33      9.97 o 
   0  16   1      112.57      131.80     11.54 o 
   1  16   1       49.03       59.65      8.13 o 
   2  16   1        3.75        4.69      5.95 o 
   3  16   1       63.25       66.19     12.11 o 
  -1  17   1       34.61       32.91      9.73 o 
   0  17   1      120.83      109.44     14.20 o 
   1  17   1      110.93      114.82     10.69 o 
   2  17   1       35.53       38.31      8.05 o 
  -1  18   1       65.22       78.09     13.59 o 
   0  18   1      120.28      129.52     14.86 o 
   1  18   1       92.60      113.49     16.22 o 
  -5   0   2     1485.40     1502.05     71.83 o 
  -4   0   2       54.96       51.76      6.16 o 
  -3   0   2     1340.76     1371.78     64.31 o 
  -2   0   2     5535.77     5903.49    266.18 o 
  -1   0   2      643.90      629.40     17.85 o 
   0   0   2     7540.64     7862.81    212.13 o 
   1   0   2    55988.17    46645.79   1246.47 o 
   2   0   2     6416.67     6998.34    189.07 o 
   3   0   2      394.22      452.00     14.02 o 
   4   0   2      744.46      746.18     28.96 o 
   5   0   2       56.09       47.01      6.58 o 
   6   0   2       82.34       99.85     10.25 o 
   7   0   2      108.27      107.14     11.71 o 
  -5   1   2        6.48        4.04      4.33 o 
  -4   1   2      192.63      199.75      8.81 o 
  -3   1   2      300.83      333.44     12.72 o 
  -2   1   2       30.99       33.97      2.96 o 
  -1   1   2     3169.66     3162.51     73.30 o 
   0   1   2     1011.59     1061.71     20.72 o 
   1   1   2     5147.36     5215.98     99.23 o 
   2   1   2      402.66      391.28      9.53 o 
   3   1   2       37.53       38.50      2.35 o 
   4   1   2        6.06        5.80      3.10 o 
   5   1   2        6.55        1.92      3.17 o 
   6   1   2        3.20        0.53      3.55 o 
   7   1   2        1.48        2.12      4.87 o 
  -5   2   2     1005.01      974.19     47.06 o 
  -4   2   2      118.53      127.59      6.95 o 
  -3   2   2      623.99      592.10     21.46 o 
  -2   2   2     4260.30     4403.96    142.22 o 
  -1   2   2      956.40      954.08     23.41 o 
   0   2   2     4526.39     4704.46     89.85 o 
   1   2   2     1828.91     1771.94     37.89 o 
   2   2   2     1601.60     1717.29     37.11 o 
   3   2   2      777.96      745.88     17.43 o 
   4   2   2      390.59      391.66     10.58 o 
   5   2   2      123.89      105.34      6.09 o 
   6   2   2      113.25      117.49      7.13 o 
   7   2   2       62.81       56.38      6.42 o 
  -4   3   2      501.86      463.40     23.46 o 
  -3   3   2      558.94      536.33     19.53 o 
  -2   3   2     1446.64     1476.68     48.27 o 
  -1   3   2     2644.30     2589.35     82.05 o 
   0   3   2     1187.55     1184.62     21.46 o 
   1   3   2      544.83      538.66     11.85 o 
   2   3   2      653.29      578.85     13.59 o 
   3   3   2      534.49      555.70     16.57 o 
   4   3   2       56.45       58.65      3.81 o 
   5   3   2      130.38      140.59      7.20 o 
   6   3   2      108.35      107.61     10.37 o 
  -4   4   2      195.55      192.19     12.41 o 
  -3   4   2      312.61      293.83     15.56 o 
  -2   4   2     2107.42     2188.05    100.65 o 
  -1   4   2     1055.29     1080.60     30.43 o 
   0   4   2      404.78      414.96     14.93 o 
   1   4   2      299.41      308.51     10.14 o 
   2   4   2      689.71      696.28     20.61 o 
   3   4   2      317.20      273.92      7.96 o 
   4   4   2      156.84      155.42      5.98 o 
   5   4   2       51.09       57.52      5.90 o 
   6   4   2       23.06       21.51      4.87 o 
  -4   5   2     1268.02     1307.74     61.96 o 
  -3   5   2      916.34     1022.14     50.44 o 
  -2   5   2     3945.29     4148.52    189.04 o 
  -1   5   2     4198.74     3730.14    100.39 o 
   0   5   2      349.50      356.21     18.95 o 
   1   5   2       35.42       46.77     22.64 o 
   2   5   2     2904.98     2590.33     71.33 o 
   3   5   2     1231.43     1245.85     28.18 o 
   4   5   2      130.53      125.92      5.49 o 
   5   5   2      266.08      263.71     10.27 o 
   6   5   2      111.07      128.19      8.41 o 
  -4   6   2       25.79       18.76      5.08 o 
  -3   6   2      258.50      254.90     15.47 o 
  -2   6   2      174.15      159.33     10.72 o 
  -1   6   2       44.89       42.27      3.41 o 
   0   6   2      355.88      372.84     10.13 o 
   1   6   2       41.52       43.53      2.86 o 
   2   6   2      511.36      511.32     14.26 o 
   3   6   2      102.47      101.37      5.75 o 
   4   6   2       47.07       40.14      3.72 o 
   5   6   2       22.42       32.87      5.64 o 
   6   6   2       14.95       15.31      4.82 o 
  -4   7   2      508.84      555.12     29.19 o 
  -3   7   2      498.23      460.49     25.62 o 
  -2   7   2      568.64      600.44     30.98 o 
  -1   7   2     3450.92     3279.19     91.54 o 
   0   7   2     2279.34     2565.69     67.90 o 
   1   7   2      961.54      997.14     25.83 o 
   2   7   2     1264.06     1137.04     28.72 o 
   3   7   2      841.90      840.56     22.32 o 
   4   7   2       99.82      102.69      6.40 o 
   5   7   2      137.24      151.51      6.88 o 
   6   7   2      115.88      121.11     32.18 o 
  -3   8   2       86.55       78.51      8.27 o 
  -2   8   2      334.53      350.20     19.93 o 
  -1   8   2      289.37      290.54     10.53 o 
   0   8   2      222.93      195.63      6.75 o 
   1   8   2       50.05       43.42      3.28 o 
   2   8   2      148.90      149.67      6.14 o 
   3   8   2      113.37      115.77      5.71 o 
   4   8   2      159.54      171.70      7.42 o 
   5   8   2       10.77       20.13      3.52 o 
   6   8   2        5.33        3.94      4.20 o 
  -3   9   2      367.92      340.13     20.54 o 
  -2   9   2      680.46      675.10     34.84 o 
  -1   9   2      498.95      488.95     15.60 o 
   0   9   2      173.07      155.11      6.04 o 
   1   9   2      501.67      495.50     14.09 o 
   2   9   2      486.85      495.92     14.29 o 
   3   9   2      284.27      249.86      8.90 o 
   4   9   2       71.85       71.81      7.06 o 
   5   9   2       14.27       14.41      3.61 o 
   6   9   2       18.51       13.87      7.13 o 
  -3  10   2      514.06      496.45     26.94 o 
  -2  10   2      945.78      902.17     46.26 o 
  -1  10   2      636.14      599.55     19.43 o 
   0  10   2      771.42      770.30     19.72 o 
   1  10   2      398.18      396.94     12.23 o 
   2  10   2      162.69      178.06      7.07 o 
   3  10   2      207.20      215.76      8.27 o 
   4  10   2      165.88      170.80      7.40 o 
   5  10   2       59.63       66.45      5.87 o 
  -3  11   2       60.99       55.00      8.04 o 
  -2  11   2      309.59      305.16     19.65 o 
  -1  11   2      552.61      584.52     20.26 o 
   0  11   2      316.81      307.32     10.22 o 
   1  11   2      153.33      154.89      6.59 o 
   2  11   2      117.87      122.41      6.10 o 
   3  11   2      183.74      163.09      7.20 o 
   4  11   2       69.40       87.71      6.03 o 
   5  11   2       16.44       16.65      6.70 o 
  -3  12   2      283.32      257.77     18.43 o 
  -2  12   2      422.98      377.93     22.99 o 
  -1  12   2      321.20      302.51     20.94 o 
   0  12   2      521.81      546.45     17.75 o 
   1  12   2      387.21      402.35     12.85 o 
   2  12   2      298.04      310.77     11.89 o 
   3  12   2      199.69      217.80      8.78 o 
   4  12   2      101.32      107.51      6.95 o 
   5  12   2       46.68       41.55      8.21 o 
  -2  13   2      208.29      186.50     15.70 o 
  -1  13   2       15.57       15.56      4.28 o 
   0  13   2      122.03      112.24      6.08 o 
   1  13   2       15.66       17.35      3.74 o 
   2  13   2        6.40        2.35      3.24 o 
   3  13   2       10.35        5.07      3.55 o 
   4  13   2       57.38       53.49      9.90 o 
  -2  14   2      104.34       72.07     11.24 o 
  -1  14   2       36.41       36.60      5.25 o 
   0  14   2       64.70       85.23      7.41 o 
   1  14   2      262.85      270.44     10.17 o 
   2  14   2      182.02      193.94      8.41 o 
   3  14   2       40.40       50.18     11.14 o 
   4  14   2       31.84       32.91      7.71 o 
  -2  15   2       13.35        4.23      6.96 o 
  -1  15   2      150.19      148.45      8.65 o 
   0  15   2       38.91       30.98      5.56 o 
   1  15   2        2.70       -0.92      3.38 o 
   2  15   2      180.28      166.23      8.19 o 
   3  15   2       85.29       87.91      9.59 o 
  -2  16   2      108.10      103.47     13.96 o 
  -1  16   2      198.68      188.47     16.55 o 
   0  16   2      141.43      150.76     13.42 o 
   1  16   2       91.25       97.74      7.93 o 
   2  16   2       73.60       81.59     16.20 o 
   3  16   2       41.15       35.73     12.55 o 
  -1  17   2      140.99      121.01     13.96 o 
   0  17   2       89.62       97.04      8.59 o 
   1  17   2       46.33       53.03     11.85 o 
   2  17   2       53.92       60.50     12.65 o 
  -1  18   2       36.10       26.99      9.50 o 
   0  18   2       44.22       36.86     10.67 o 
   1  18   2        5.26       11.89      9.31 o 
  -5   1   3      355.05      369.20     19.77 o 
  -4   1   3     1177.71     1216.38     41.47 o 
  -3   1   3     2350.83     2232.23     73.93 o 
  -2   1   3     2519.70     2873.93     90.64 o 
  -1   1   3     2034.59     2275.50     44.03 o 
   0   1   3     1169.92     1076.99     21.20 o 
   1   1   3     5329.72     5639.53    107.20 o 
   2   1   3     3824.99     3801.26     73.00 o 
   3   1   3      280.49      334.25      8.93 o 
   4   1   3       90.67       87.32      5.36 o 
   5   1   3      153.61      148.67      8.56 o 
   6   1   3      107.69      112.46      7.65 o 
  -5   2   3      401.73      371.23     15.67 o 
  -4   2   3       20.33       13.15      3.60 o 
  -3   2   3      574.83      615.85     21.44 o 
  -2   2   3      286.50      226.90     10.53 o 
  -1   2   3      358.77      328.27      8.05 o 
   0   2   3      590.03      528.07     10.91 o 
   1   2   3     1154.14     1089.31     21.75 o 
   2   2   3      615.23      651.93     13.66 o 
   3   2   3       10.87        8.85      2.03 o 
   4   2   3      102.25      107.66      5.79 o 
   5   2   3       55.53       59.79      5.51 o 
   6   2   3        1.91        3.22      4.07 o 
  -5   3   3       78.06       71.55      8.37 o 
  -4   3   3     1172.13     1195.89     40.57 o 
  -3   3   3     1646.58     1627.01     55.37 o 
  -2   3   3      809.59      937.41     23.36 o 
  -1   3   3     2150.94     2256.77     52.86 o 
   0   3   3      661.04      665.22     13.49 o 
   1   3   3      364.93      362.60      7.98 o 
   2   3   3       59.59       48.85      5.23 o 
   3   3   3      178.23      164.84      5.61 o 
   4   3   3       55.43       66.54      7.33 o 
   5   3   3       92.89      100.12      7.50 o 
   6   3   3       72.97       71.28      6.55 o 
  -5   4   3      853.61      816.32     41.51 o 
  -4   4   3      674.87      640.45     35.26 o 
  -3   4   3      303.23      331.14     13.46 o 
  -2   4   3     4533.95     4713.52    109.25 o 
  -1   4   3     2186.58     2279.49     53.51 o 
   0   4   3       11.56       11.30      0.99 o 
   1   4   3     1450.34     1333.12     26.42 o 
   2   4   3      570.44      637.73     19.37 o 
   3   4   3      163.99      173.89      5.87 o 
   4   4   3      360.91      388.66     10.94 o 
   5   4   3      264.61      256.42     29.41 o 
   6   4   3       40.63       43.48      5.72 o 
  -4   5   3       97.57       89.18      9.07 o 
  -3   5   3      294.89      327.35     18.19 o 
  -2   5   3      664.55      723.28     18.58 o 
  -1   5   3      681.72      710.67     18.20 o 
   0   5   3      284.48      271.41      5.75 o 
   1   5   3      620.76      580.05     13.52 o 
   2   5   3      177.60      186.47      6.03 o 
   3   5   3       72.83       73.68      4.18 o 
   4   5   3       80.41       78.09      4.76 o 
   5   5   3       53.07       64.79      7.85 o 
   6   5   3       10.41       14.12      4.84 o 
  -4   6   3      390.39      394.48     23.04 o 
  -3   6   3      790.99      804.05     38.69 o 
  -2   6   3     2159.57     2020.87     56.63 o 
  -1   6   3     1485.92     1578.51     46.29 o 
   0   6   3      524.49      489.90     13.39 o 
   1   6   3     1884.20     1905.59     76.01 o 
   2   6   3     1000.08     1084.43     24.55 o 
   3   6   3      192.06      204.75      6.86 o 
   4   6   3      383.20      385.56     11.09 o 
   5   6   3      255.26      250.30     10.19 o 
   6   6   3       47.82       51.80      6.45 o 
  -4   7   3      305.89      317.38     18.80 o 
  -3   7   3      129.81      111.70     10.34 o 
  -2   7   3      305.19      349.08     12.32 o 
  -1   7   3       92.92       83.52      4.94 o 
   0   7   3     1083.96     1150.77     28.84 o 
   1   7   3      251.59      242.78      7.90 o 
   2   7   3      386.66      339.86     10.46 o 
   3   7   3      155.52      170.53      6.27 o 
   4   7   3       36.32       42.38      4.27 o 
   5   7   3       10.41       18.45      4.68 o 
   6   7   3        5.71       11.83      6.32 o 
  -4   8   3      272.92      288.23     20.50 o 
  -3   8   3      555.57      566.78     30.89 o 
  -2   8   3     1390.85     1341.31     38.47 o 
  -1   8   3      480.37      450.94     16.27 o 
   0   8   3      698.10      670.76     17.92 o 
   1   8   3     1614.14     1621.60     42.04 o 
   2   8   3      572.86      564.11     15.85 o 
   3   8   3       99.14      110.71      4.74 o 
   4   8   3      219.38      204.63      7.91 o 
   5   8   3       75.56       83.49      6.67 o 
   6   8   3       14.99       12.56      5.17 o 
  -4   9   3        9.37        3.53      5.17 o 
  -3   9   3      337.71      329.13     20.83 o 
  -2   9   3       41.40       48.56     10.51 o 
  -1   9   3      402.05      354.53     12.66 o 
   0   9   3      488.38      523.34     14.89 o 
   1   9   3       16.97       14.50      2.77 o 
   2   9   3      160.73      132.17      5.97 o 
   3   9   3      180.59      167.93      7.16 o 
   4   9   3       22.53       22.70      3.48 o 
   5   9   3       43.48       38.97      4.34 o 
  -3  10   3       50.26       38.55      7.29 o 
  -2  10   3      259.20      249.63     10.39 o 
  -1  10   3      538.66      491.32     17.25 o 
   0  10   3      505.67      524.49     15.50 o 
   1  10   3      298.89      271.46      9.33 o 
   2  10   3      168.83      167.13      6.90 o 
   3  10   3       57.17       63.70      5.16 o 
   4  10   3       25.34       23.49      3.64 o 
   5  10   3       22.93       24.81      4.27 o 
  -3  11   3      605.36      576.18     33.10 o 
  -2  11   3      171.59      153.32      7.93 o 
  -1  11   3      819.86      869.99     35.19 o 
   0  11   3     1205.25     1225.89     31.98 o 
   1  11   3      216.31      216.82      8.34 o 
   2  11   3      256.93      257.33      9.37 o 
   3  11   3      234.94      246.74     12.28 o 
   4  11   3       25.87       37.33      4.93 o 
   5  11   3       38.61       43.53      4.83 o 
  -3  12   3       37.01       37.66      8.37 o 
  -2  12   3       19.10       14.71      6.25 o 
  -1  12   3      161.88      132.94      7.92 o 
   0  12   3       50.09       51.51     13.16 o 
   1  12   3       12.15       11.11      3.23 o 
   2  12   3       55.27       52.73      4.91 o 
   3  12   3      135.76      134.93      7.05 o 
   4  12   3       51.65       62.94      5.81 o 
  -3  13   3      395.37      333.18     23.51 o 
  -2  13   3      112.83       92.99     11.80 o 
  -1  13   3      138.06      121.63      7.74 o 
   0  13   3      131.17      120.37     10.58 o 
   1  13   3      161.43      180.38      9.32 o 
   2  13   3      267.82      295.45     11.40 o 
   3  13   3      211.29      207.87      9.12 o 
   4  13   3       54.85       63.92      6.13 o 
  -3  14   3        4.17       -2.63      6.35 o 
  -2  14   3       58.96       49.74      9.64 o 
  -1  14   3       24.65       35.81      9.59 o 
   0  14   3       17.66       20.30      4.99 o 
   1  14   3       34.73       40.30      5.81 o 
   2  14   3       45.94       56.43      6.44 o 
   3  14   3       33.83       39.86      6.48 o 
   4  14   3       27.57       18.15      7.13 o 
  -2  15   3      133.71      104.41     13.92 o 
  -1  15   3      202.17      227.18     19.18 o 
   0  15   3      158.91      155.96      8.91 o 
   1  15   3      122.44      124.71      8.25 o 
   2  15   3      115.80      123.30      9.19 o 
   3  15   3       16.28       22.00     10.20 o 
  -2  16   3       84.19       76.72     12.79 o 
  -1  16   3       76.18       70.53     15.98 o 
   0  16   3       42.56       46.05      6.56 o 
   1  16   3       96.46      108.31      8.59 o 
   2  16   3       45.62       52.50      7.02 o 
  -2  17   3       57.89       37.14     10.15 o 
  -1  17   3       39.99       29.51      6.61 o 
   0  17   3       31.22       32.46      6.35 o 
   1  17   3       60.21       62.79      7.62 o 
   2  17   3       45.45       41.09     12.13 o 
  -1  18   3       55.38       64.41     12.60 o 
   0  18   3       37.67       42.06      8.46 o 
  -6   0   4      132.77      134.36     12.32 o 
  -5   0   4      937.91      834.85     42.83 o 
  -4   0   4     1441.37     1358.80     67.13 o 
  -3   0   4      956.39     1042.36     50.16 o 
  -2   0   4     3238.11     3265.86     86.69 o 
  -1   0   4     1766.34     1389.72     38.84 o 
   0   0   4     1035.43      960.15     27.31 o 
   1   0   4     2711.36     2847.91     78.04 o 
   2   0   4     3389.37     3745.50    102.29 o 
   3   0   4      594.23      656.43     25.95 o 
   4   0   4      196.97      214.09     12.13 o 
   5   0   4      218.78      198.20     12.51 o 
   6   0   4       37.42       28.21      7.80 o 
  -6   1   4       78.47       75.99      6.98 o 
  -5   1   4      108.79       96.49      7.07 o 
  -4   1   4       39.21       30.31      4.35 o 
  -3   1   4      252.48      287.58     11.72 o 
  -2   1   4      511.40      569.93     11.86 o 
  -1   1   4        2.53        1.37      0.96 o 
   0   1   4      614.56      592.46     12.33 o 
   1   1   4      237.43      238.30      5.87 o 
   2   1   4     1357.12     1441.26     42.97 o 
   3   1   4      127.79      115.73      4.69 o 
   4   1   4       16.18       12.38      3.47 o 
   5   1   4        9.74       12.43      4.25 o 
   6   1   4        3.54       -3.57      4.22 o 
  -6   2   4       18.16       10.58      5.83 o 
  -5   2   4      289.34      270.36     12.54 o 
  -4   2   4     1496.27     1528.40     51.96 o 
  -3   2   4      437.84      446.53     17.51 o 
  -2   2   4      285.33      309.35     11.48 o 
  -1   2   4     1096.44     1116.32     22.77 o 
   0   2   4      269.77      292.52      6.69 o 
   1   2   4     1396.13     1419.49     28.08 o 
   2   2   4     1389.08     1477.15     29.42 o 
   3   2   4      256.96      230.65      7.18 o 
   4   2   4      184.98      165.27      7.42 o 
   5   2   4      112.70      106.68      6.91 o 
   6   2   4       10.88        9.45      4.75 o 
  -5   3   4      559.01      526.23     21.22 o 
  -4   3   4      548.45      596.89     23.02 o 
  -3   3   4      727.07      708.23     25.12 o 
  -2   3   4      366.22      367.28     11.28 o 
  -1   3   4      490.62      592.57     12.24 o 
   0   3   4     1461.85     1353.17     26.70 o 
   1   3   4      824.75      884.58     18.09 o 
   2   3   4      316.66      303.65      7.36 o 
   3   3   4      130.08      136.43      5.20 o 
   4   3   4       80.58      103.01      6.29 o 
   5   3   4       38.41       50.18      5.58 o 
   6   3   4       21.38       13.19      5.29 o 
  -5   4   4      196.48      195.05     13.92 o 
  -4   4   4      326.97      342.12     14.64 o 
  -3   4   4      297.63      295.84     12.87 o 
  -2   4   4      299.41      271.47      8.40 o 
  -1   4   4      792.70      862.57     17.71 o 
   0   4   4     1106.21     1046.69     25.23 o 
   1   4   4      228.92      226.81      5.72 o 
   2   4   4       15.28        9.57      2.94 o 
   3   4   4       74.56       64.92      3.94 o 
   4   4   4       68.03       67.37      5.49 o 
   5   4   4       52.29       51.15      5.72 o 
   6   4   4       11.37        5.03      4.61 o 
  -5   5   4       82.22       84.81      9.64 o 
  -4   5   4      664.47      665.36     25.05 o 
  -3   5   4     2268.87     2243.03     74.74 o 
  -2   5   4      618.82      626.54     18.85 o 
  -1   5   4     1855.76     1991.59     47.44 o 
   0   5   4     2739.39     2774.02     49.81 o 
   1   5   4      203.68      182.31      4.99 o 
   2   5   4      220.49      186.25      8.18 o 
   3   5   4      642.22      609.69     15.36 o 
   4   5   4      342.72      322.57     11.46 o 
   5   5   4       81.53       82.58      6.53 o 
   6   5   4       53.59       59.68      6.73 o 
  -5   6   4       97.24      101.55     10.72 o 
  -4   6   4       32.08       30.89      6.86 o 
  -3   6   4       27.30       25.71      4.24 o 
  -2   6   4      166.84      208.61      7.28 o 
  -1   6   4       91.47       95.92      4.49 o 
   0   6   4       51.29       48.53      2.25 o 
   1   6   4       26.25       26.77      2.46 o 
   2   6   4       16.99       16.34      3.12 o 
   3   6   4       34.32       24.21      6.48 o 
   4   6   4       13.48       16.46      3.42 o 
   5   6   4        7.94        7.70      4.18 o 
   6   6   4        6.95        8.00      4.71 o 
  -4   7   4      222.74      217.90     15.33 o 
  -3   7   4     1034.88     1022.24     51.57 o 
  -2   7   4      545.99      546.24     17.55 o 
  -1   7   4      250.92      231.86     12.95 o 
   0   7   4     2077.97     2036.91     85.87 o 
   1   7   4     1295.58     1365.95     42.46 o 
   2   7   4      467.00      470.35     12.23 o 
   3   7   4      257.72      216.65      7.45 o 
   4   7   4      169.19      155.53      6.75 o 
   5   7   4       69.21       76.43      6.71 o 
  -4   8   4        6.09        9.12      6.06 o 
  -3   8   4       53.40       43.49      7.90 o 
  -2   8   4      218.55      209.84      9.99 o 
  -1   8   4      278.22      293.40     11.28 o 
   0   8   4       28.88       28.86      2.92 o 
   1   8   4      154.93      166.55      7.69 o 
   2   8   4       34.66       41.87      3.19 o 
   3   8   4       46.18       43.23      3.98 o 
   4   8   4       17.11       17.88      3.71 o 
   5   8   4       41.09       41.01      5.62 o 
  -4   9   4      125.70      125.99     13.12 o 
  -3   9   4      341.69      360.02     23.13 o 
  -2   9   4      429.64      385.42     14.30 o 
  -1   9   4      348.05      349.48     13.07 o 
   0   9   4      541.04      482.66     20.46 o 
   1   9   4      335.17      347.10      8.80 o 
   2   9   4      153.73      147.22      5.35 o 
   3   9   4      132.59      120.75      5.25 o 
   4   9   4       76.23       73.94      4.89 o 
   5   9   4       22.11       18.22      4.43 o 
  -4  10   4      225.24      233.56     18.57 o 
  -3  10   4      109.17       95.34     10.72 o 
  -2  10   4      582.73      600.63     23.69 o 
  -1  10   4      402.89      364.96     14.24 o 
   0  10   4      441.56      413.99     16.05 o 
   1  10   4      909.74      930.23     39.23 o 
   2  10   4      164.45      170.89      5.91 o 
   3  10   4       15.12       14.94      3.14 o 
   4  10   4       45.16       42.76      4.20 o 
   5  10   4       42.80       36.98      5.21 o 
  -4  11   4      327.49      302.20     21.63 o 
  -3  11   4       23.83       15.33      6.53 o 
  -2  11   4       63.98       55.96      5.67 o 
  -1  11   4      392.36      411.38     15.26 o 
   0  11   4      317.01      305.11     19.67 o 
   1  11   4      110.96      112.64      7.11 o 
   2  11   4       44.21       41.48      4.34 o 
   3  11   4       22.91       19.75      3.31 o 
   4  11   4       41.56       39.88      4.33 o 
  -3  12   4      325.78      315.64     21.53 o 
  -2  12   4      508.54      534.58     18.68 o 
  -1  12   4      287.54      266.39     13.99 o 
   0  12   4       37.95       51.39     13.82 o 
   1  12   4      297.99      298.62     12.56 o 
   2  12   4      179.14      179.63      9.23 o 
   3  12   4       45.30       46.26      4.23 o 
   4  12   4       65.00       65.10      6.17 o 
  -3  13   4       22.83       17.77      7.99 o 
  -2  13   4       21.20       12.64      4.61 o 
  -1  13   4      100.67      105.09      7.93 o 
   0  13   4       18.40       16.32      4.56 o 
   1  13   4       57.52       58.97      9.66 o 
   2  13   4        9.51        5.95      4.69 o 
   3  13   4        0.41        1.60      3.59 o 
   4  13   4        8.35        3.26      4.04 o 
  -3  14   4      255.21      214.66     18.95 o 
  -2  14   4      158.28      161.12     15.04 o 
  -1  14   4       71.34       75.62      7.26 o 
   0  14   4       27.25       28.20      5.28 o 
   1  14   4       94.22       94.94      7.91 o 
   2  14   4      120.45      130.65      8.72 o 
   3  14   4       57.93       65.88      7.51 o 
  -3  15   4      121.12      119.69     14.81 o 
  -2  15   4       12.64       -0.24      6.77 o 
  -1  15   4       11.09        7.19      6.16 o 
   0  15   4       81.98       89.80      8.11 o 
   1  15   4        8.63       12.32      5.14 o 
   2  15   4       17.49       15.51      5.96 o 
   3  15   4       56.80       58.39      7.29 o 
  -2  16   4      106.31       83.49     13.82 o 
  -1  16   4       84.48       98.87     28.75 o 
   0  16   4      114.69      130.08     17.61 o 
   1  16   4       74.56       83.09      8.27 o 
   2  16   4       41.54       46.32      7.11 o 
  -2  17   4       52.18       34.93     11.19 o 
  -1  17   4       27.17       28.80     13.52 o 
   0  17   4       85.32       77.49     12.98 o 
   1  17   4       70.47       61.44      7.76 o 
  -6   1   5      242.51      205.33     11.14 o 
  -5   1   5      192.92      181.24     10.59 o 
  -4   1   5      518.74      511.21     21.70 o 
  -3   1   5     1688.40     1814.16     61.12 o 
  -2   1   5     1462.21     1272.47     25.76 o 
  -1   1   5      876.77     1026.07     20.79 o 
   0   1   5     1428.03     1433.52     28.33 o 
   1   1   5      794.67      812.18     16.99 o 
   2   1   5      678.56      623.09     13.60 o 
   3   1   5      671.66      670.65     19.01 o 
   4   1   5      217.19      251.97      9.77 o 
   5   1   5       18.67       16.65      4.70 o 
   6   1   5       19.08       16.67      5.13 o 
  -6   2   5       16.06       17.10      4.97 o 
  -5   2   5      228.30      223.40     11.61 o 
  -4   2   5      901.89      940.14     34.29 o 
  -3   2   5      130.21      117.98      7.29 o 
  -2   2   5      586.90      630.27     13.13 o 
  -1   2   5      311.32      261.12      6.40 o 
   0   2   5      132.28      120.81      3.88 o 
   1   2   5      136.41       94.80      3.58 o 
   2   2   5      190.01      190.40      5.43 o 
   3   2   5      204.92      200.63      7.96 o 
   4   2   5        5.84        5.47      3.46 o 
   5   2   5       22.18       24.29      5.41 o 
   6   2   5        4.70       -0.18      4.62 o 
  -6   3   5      170.47      182.22     10.72 o 
  -5   3   5       14.20       12.94      4.42 o 
  -4   3   5      173.59      170.08      9.45 o 
  -3   3   5     1177.52     1200.96     42.04 o 
  -2   3   5      466.31      402.48     11.97 o 
  -1   3   5      917.70      980.33     20.40 o 
   0   3   5     1516.88     1618.45     32.10 o 
   1   3   5      281.23      317.68      7.67 o 
   2   3   5      140.10      131.02      5.07 o 
   3   3   5      117.15      129.46      5.40 o 
   4   3   5      109.03      107.91      6.69 o 
   5   3   5       12.14        9.66      4.69 o 
  -5   4   5      149.37      149.45      9.87 o 
  -4   4   5     1115.25     1198.91     42.67 o 
  -3   4   5      601.81      574.71     22.35 o 
  -2   4   5      170.35      194.85      6.80 o 
  -1   4   5     2479.52     2491.25     48.13 o 
   0   4   5     1200.03     1203.44     24.32 o 
   1   4   5      158.10      172.50      5.02 o 
   2   4   5      253.34      285.73      8.30 o 
   3   4   5      123.66      132.45      5.58 o 
   4   4   5      100.88       96.43      6.55 o 
   5   4   5       96.14       96.04      9.00 o 
  -5   5   5       98.55      106.22      8.21 o 
  -4   5   5      474.20      445.97     18.55 o 
  -3   5   5      237.67      240.45     11.60 o 
  -2   5   5      212.96      207.25      7.45 o 
  -1   5   5      401.61      416.08      9.36 o 
   0   5   5      133.49      121.93      4.01 o 
   1   5   5       56.96       55.17      2.90 o 
   2   5   5       41.29       29.37      4.99 o 
   3   5   5       27.20       27.33      3.41 o 
   4   5   5       21.79       21.27      4.25 o 
   5   5   5        3.12        1.38      3.97 o 
  -5   6   5      413.36      427.15     25.06 o 
  -4   6   5     1110.35     1238.45     43.74 o 
  -3   6   5      689.52      689.54     25.84 o 
  -2   6   5      594.42      586.16     16.08 o 
  -1   6   5      983.89      987.31     25.45 o 
   0   6   5      751.12      776.06     20.56 o 
   1   6   5      298.59      294.81     20.98 o 
   2   6   5      416.02      400.21     10.86 o 
   3   6   5      223.26      227.80      9.08 o 
   4   6   5       83.21       84.82      6.37 o 
   5   6   5       72.54       86.27      7.10 o 
  -5   7   5       23.72       20.97      7.71 o 
  -4   7   5       49.00       55.52      8.93 o 
  -3   7   5      262.11      245.86     12.20 o 
  -2   7   5       97.35       83.88      4.87 o 
  -1   7   5      198.53      210.89      8.04 o 
   0   7   5       52.58       47.28      3.27 o 
   1   7   5      182.84      181.21      8.23 o 
   2   7   5       36.22       39.18      4.04 o 
   3   7   5       23.39       17.46      3.29 o 
   4   7   5        9.49       16.90      4.30 o 
   5   7   5        1.67       -1.03      4.23 o 
  -5   8   5      303.07      315.69     22.10 o 
  -4   8   5      247.67      234.83     18.38 o 
  -3   8   5       40.81       45.18      8.42 o 
  -2   8   5      381.73      372.50     13.96 o 
  -1   8   5      979.48      992.78     73.29 o 
   0   8   5      431.92      457.04     16.01 o 
   1   8   5      498.54      439.99     11.55 o 
   2   8   5      396.41      375.96      9.71 o 
   3   8   5      116.16      108.09      5.49 o 
   4   8   5       59.87       67.22      5.58 o 
   5   8   5       46.51       45.02      5.88 o 
  -4   9   5        1.61        0.19      5.83 o 
  -3   9   5      123.89      122.23     12.27 o 
  -2   9   5      102.59       88.12      6.63 o 
  -1   9   5        9.51        8.70      3.58 o 
   0   9   5      532.07      552.77     35.12 o 
   1   9   5      386.07      381.34     12.29 o 
   2   9   5        2.02        0.55      2.51 o 
   3   9   5       24.64       18.01      3.21 o 
   4   9   5       52.04       51.17      4.57 o 
   5   9   5        9.06        6.86      4.43 o 
  -4  10   5      131.61      115.89     12.98 o 
  -3  10   5      143.70      135.91     13.40 o 
  -2  10   5       53.82       56.77      5.75 o 
  -1  10   5      201.10      194.47     13.42 o 
   0  10   5      270.05      299.83     15.98 o 
   1  10   5      200.36      200.33      9.63 o 
   2  10   5       81.10       84.66      5.08 o 
   3  10   5       40.94       36.83      4.33 o 
   4  10   5       23.56       21.37      3.92 o 
  -4  11   5      113.84      100.94     13.45 o 
  -3  11   5      543.76      539.84     32.11 o 
  -2  11   5      446.17      405.14     19.42 o 
  -1  11   5       81.79       81.25      8.32 o 
   0  11   5      482.08      505.37     40.20 o 
   1  11   5      395.12      414.31     29.69 o 
   2  11   5       30.59       33.58      5.41 o 
   3  11   5       54.50       55.74      8.87 o 
   4  11   5       56.06       49.58      5.28 o 
  -4  12   5       14.73       -2.35      7.05 o 
  -3  12   5      134.28      109.21     13.92 o 
  -2  12   5       11.54       11.65      4.43 o 
  -1  12   5       11.52       13.56      4.59 o 
   0  12   5      129.92      123.72     10.39 o 
   1  12   5        1.36        1.47      3.82 o 
   2  12   5        1.99        7.68      4.44 o 
   3  12   5       17.29       15.58      4.03 o 
   4  12   5       19.16       16.81      4.50 o 
  -3  13   5      408.63      351.89     25.43 o 
  -2  13   5      218.28      198.94     10.85 o 
  -1  13   5       44.23       41.05      6.18 o 
   0  13   5       96.25      107.68     18.36 o 
   1  13   5       17.19       16.39      4.92 o 
   2  13   5       29.75       21.04      5.48 o 
   3  13   5       67.37       69.44      7.59 o 
  -3  14   5       25.58       12.55      8.27 o 
  -2  14   5       10.01       10.90      5.83 o 
  -1  14   5       23.08       29.20     11.14 o 
   0  14   5        4.29        2.14      4.79 o 
   1  14   5       16.44       19.50      6.42 o 
   2  14   5        5.55        1.55      6.35 o 
   3  14   5        5.98        8.06      5.34 o 
  -3  15   5       97.44       93.27     13.92 o 
  -2  15   5      112.59      113.20     16.10 o 
  -1  15   5       79.72      117.35     32.16 o 
   0  15   5      110.61      104.16     15.33 o 
   1  15   5       65.66       70.14      7.78 o 
   2  15   5       44.88       42.46      6.86 o 
  -2  16   5       35.95       30.88      6.54 o 
  -1  16   5       46.69       51.63     14.15 o 
   0  16   5       36.49       42.46     13.66 o 
   1  16   5       39.35       39.25      6.88 o 
  -6   0   6      311.56      314.09     21.53 o 
  -5   0   6      206.98      143.20     13.12 o 
  -4   0   6     1172.63     1299.42     64.55 o 
  -3   0   6      765.48      751.31     38.41 o 
  -2   0   6      528.18      576.92     18.00 o 
  -1   0   6     2406.79     2386.52     66.56 o 
   0   0   6      797.84      788.71     28.49 o 
   1   0   6       40.53       44.02      4.02 o 
   2   0   6      438.38      446.02     14.85 o 
   3   0   6      374.64      408.96     18.85 o 
   4   0   6       45.99       36.58      6.86 o 
   5   0   6       37.90       39.07      8.09 o 
  -7   1   6        0.83       -3.43      7.00 o 
  -6   1   6       35.96       32.26      6.21 o 
  -5   1   6      122.72      128.85      8.78 o 
  -4   1   6      200.12      191.38     10.76 o 
  -3   1   6       13.87        8.60      3.75 o 
  -2   1   6      108.09       93.66      5.61 o 
  -1   1   6      215.48      214.35      5.86 o 
   0   1   6       25.02       27.02      2.25 o 
   1   1   6       33.93       39.88      2.71 o 
   2   1   6       41.84       50.33      3.66 o 
   3   1   6      120.23       95.12      5.83 o 
   4   1   6       14.65       16.10      4.22 o 
   5   1   6        1.38       -1.22      4.11 o 
  -7   2   6      154.32      134.64     14.43 o 
  -6   2   6      194.04      199.62     11.81 o 
  -5   2   6       42.99       30.72      5.51 o 
  -4   2   6      386.61      434.66     17.95 o 
  -3   2   6      928.43      901.27     23.44 o 
  -2   2   6      171.86      170.35      5.13 o 
  -1   2   6      362.11      329.77      7.94 o 
   0   2   6      580.85      595.35     13.02 o 
   1   2   6        8.87        6.94      1.81 o 
   2   2   6      299.79      314.58      9.07 o 
   3   2   6      586.84      548.06     16.46 o 
   4   2   6       72.12       66.57     11.82 o 
   5   2   6       26.65       28.07      5.95 o 
  -6   3   6      104.09      106.87      8.82 o 
  -5   3   6      267.63      269.78     13.91 o 
  -4   3   6      361.16      347.77     16.04 o 
  -3   3   6      401.83      428.32     12.88 o 
  -2   3   6      352.89      344.87     10.63 o 
  -1   3   6       45.84       50.81      2.80 o 
   0   3   6      722.28      771.23     16.41 o 
   1   3   6      387.88      366.80      8.89 o 
   2   3   6      143.86      141.83      5.49 o 
   3   3   6       71.55       62.73      5.32 o 
   4   3   6       53.44       57.38      5.76 o 
   5   3   6        3.80       -1.83      4.14 o 
  -6   4   6       98.26       91.85      8.88 o 
  -5   4   6      231.34      192.61     11.47 o 
  -4   4   6      684.42      686.51     26.06 o 
  -3   4   6      323.67      350.02     11.09 o 
  -2   4   6       93.29       97.07      5.57 o 
  -1   4   6      165.32      168.77      4.97 o 
   0   4   6      302.25      334.73      8.22 o 
   1   4   6       99.09       90.87      3.77 o 
   2   4   6      112.48       94.76      4.61 o 
   3   4   6       19.02       16.64      7.40 o 
   4   4   6        8.90        4.84      3.72 o 
   5   4   6        4.11        1.71      4.56 o 
  -5   5   6      567.09      584.91     24.30 o 
  -4   5   6      337.90      303.01     14.26 o 
  -3   5   6      637.65      703.82     19.32 o 
  -2   5   6     1170.52     1129.81     29.31 o 
  -1   5   6      298.06      292.25      9.57 o 
   0   5   6      849.68      892.82     18.80 o 
   1   5   6      562.20      595.58     18.50 o 
   2   5   6       75.87       72.25      4.40 o 
   3   5   6       92.09       99.95      5.44 o 
   4   5   6      132.39      136.64      7.56 o 
   5   5   6       29.76       36.25      5.82 o 
  -5   6   6       44.39       52.45     15.00 o 
  -4   6   6       55.47       45.18      6.22 o 
  -3   6   6       43.71       49.08      5.38 o 
  -2   6   6       19.98       17.87      3.21 o 
  -1   6   6       37.59       30.96      5.21 o 
   0   6   6      110.10      116.50      4.29 o 
   1   6   6        3.99        1.15      2.59 o 
   2   6   6       12.47        8.49      3.09 o 
   3   6   6       16.02       13.78      3.05 o 
   4   6   6        2.00       -1.86      3.61 o 
   5   6   6        0.75        7.05      4.68 o 
  -5   7   6      408.11      429.74     28.58 o 
  -4   7   6      153.30      135.40      9.62 o 
  -3   7   6      320.26      340.97     12.25 o 
  -2   7   6      663.77      632.83     17.95 o 
  -1   7   6      391.88      380.19     12.10 o 
   0   7   6      344.89      350.84     18.52 o 
   1   7   6      413.81      410.53     13.96 o 
   2   7   6      176.14      161.03      6.18 o 
   3   7   6      128.12      112.31      5.69 o 
   4   7   6       86.39       84.18     13.30 o 
  -5   8   6       12.74        7.62      7.19 o 
  -4   8   6      151.18      150.96     14.90 o 
  -3   8   6       13.27        7.74      3.89 o 
  -2   8   6       14.25        7.20      2.96 o 
  -1   8   6      209.79      201.03      8.03 o 
   0   8   6      143.45      150.28     24.87 o 
   1   8   6        3.09        4.70      4.21 o 
   2   8   6        6.38        6.32      2.76 o 
   3   8   6       19.24       18.19      3.55 o 
   4   8   6        0.96       -0.53      3.70 o 
  -5   9   6      172.85      166.38     16.60 o 
  -4   9   6      112.02       84.01     12.13 o 
  -3   9   6       22.26       25.42      5.05 o 
  -2   9   6      212.18      239.73     13.56 o 
  -1   9   6      213.49      205.09      9.96 o 
   0   9   6      242.59      257.56     46.42 o 
   1   9   6      270.42      255.06     23.72 o 
   2   9   6      153.98      156.61      7.28 o 
   3   9   6       58.90       57.88      4.88 o 
   4   9   6       29.52       20.21      4.99 o 
  -4  10   6      311.84      310.38     23.18 o 
  -3  10   6       22.78       24.93      5.15 o 
  -2  10   6        1.01        0.99      3.73 o 
  -1  10   6      246.69      231.31     24.56 o 
   0  10   6      164.09      168.69     14.53 o 
   1  10   6      206.14      195.80     12.60 o 
   2  10   6      215.61      203.89      9.99 o 
   3  10   6       46.58       53.29      7.57 o 
   4  10   6        5.85        3.98      3.64 o 
  -4  11   6       45.49       55.80     11.24 o 
  -3  11   6      331.60      302.76     15.87 o 
  -2  11   6       33.76       40.38      5.89 o 
  -1  11   6       19.10       10.22      4.38 o 
   0  11   6      197.41      178.81      9.70 o 
   1  11   6       37.66       51.99     18.22 o 
   2  11   6       11.92       11.34      5.69 o 
   3  11   6        9.72        3.34      4.70 o 
  -4  12   6      191.65      156.03     16.78 o 
  -3  12   6      238.93      217.59     11.63 o 
  -2  12   6      260.91      240.95     17.09 o 
  -1  12   6      404.46      395.08     35.31 o 
   0  12   6      138.04      139.28     10.20 o 
   1  12   6       13.67       11.88      4.89 o 
   2  12   6       30.99       31.16      5.70 o 
   3  12   6       51.66       51.28      6.88 o 
  -4  13   6        4.82        5.50      7.66 o 
  -3  13   6       12.73        7.90      7.90 o 
  -2  13   6       15.50        6.48      4.76 o 
  -1  13   6        9.43       -0.25      4.41 o 
   0  13   6        6.23        0.14      4.30 o 
   1  13   6        5.19        0.04      4.48 o 
   2  13   6       13.38        6.48      5.11 o 
  -3  14   6       86.14       65.96     12.88 o 
  -2  14   6      134.68      123.05      9.88 o 
  -1  14   6      109.60      109.45      9.32 o 
   0  14   6       33.49       32.23      7.76 o 
   1  14   6       23.13       16.64      5.60 o 
   2  14   6       38.28       42.50      7.06 o 
  -3  15   6       23.10       12.88      9.59 o 
  -2  15   6       51.85       45.50      8.16 o 
  -1  15   6        6.47        1.20      7.40 o 
   0  15   6       24.21       24.14      6.31 o 
   1  15   6       28.52       28.55     11.92 o 
  -1  16   6       58.29       55.37     18.08 o 
  -6   1   7      218.88      194.68     11.92 o 
  -5   1   7      509.67      525.18     22.19 o 
  -4   1   7       42.35       55.23      6.77 o 
  -3   1   7      104.78      106.60      5.65 o 
  -2   1   7     1180.61     1216.64     25.17 o 
  -1   1   7      972.46     1024.78     21.36 o 
   0   1   7      181.93      178.21      5.50 o 
   1   1   7      335.14      340.88      8.71 o 
   2   1   7      238.14      222.26      8.61 o 
   3   1   7       91.24       80.43      5.99 o 
   4   1   7       91.40       97.79      6.99 o 
   5   1   7       24.11       27.55      5.60 o 
  -6   2   7       51.53       43.23      7.01 o 
  -5   2   7       62.11       57.99     11.96 o 
  -4   2   7      166.72      147.12      9.56 o 
  -3   2   7      560.18      617.09     17.26 o 
  -2   2   7       53.03       51.72      4.19 o 
  -1   2   7      357.50      363.66      8.98 o 
   0   2   7      218.12      219.36      6.31 o 
   1   2   7       14.06        9.51      2.26 o 
   2   2   7       16.78       17.94      2.98 o 
   3   2   7       33.21       39.83      4.72 o 
   4   2   7       22.20       17.62      4.52 o 
   5   2   7        0.10        0.21      4.37 o 
  -6   3   7      119.01      109.51     11.80 o 
  -5   3   7      188.76      212.26     12.44 o 
  -4   3   7       31.90       27.60      5.47 o 
  -3   3   7      133.65      140.68      6.67 o 
  -2   3   7      563.98      556.38     16.11 o 
  -1   3   7      227.57      208.15      9.97 o 
   0   3   7      121.73      119.89      4.48 o 
   1   3   7      312.19      317.22      8.28 o 
   2   3   7      127.14      121.96      5.53 o 
   3   3   7       49.64       56.42     12.83 o 
   4   3   7       39.30       38.58      5.24 o 
  -6   4   7      173.88      178.35     11.67 o 
  -5   4   7       89.55       85.54      8.54 o 
  -4   4   7      308.43      358.45     16.36 o 
  -3   4   7      425.07      455.26     15.12 o 
  -2   4   7      278.80      275.32     12.28 o 
  -1   4   7      399.67      389.79     14.72 o 
   0   4   7      520.53      571.81     12.96 o 
   1   4   7      123.26      116.86      5.09 o 
   2   4   7       67.19       72.98      4.62 o 
   3   4   7      107.48      111.89      6.49 o 
   4   4   7       16.53       13.44      4.24 o 
  -6   5   7       18.22        9.04      5.75 o 
  -5   5   7       69.16       41.69      7.26 o 
  -4   5   7      119.02      131.26     10.88 o 
  -3   5   7      293.49      289.42     10.31 o 
  -2   5   7      134.13      144.20      6.77 o 
  -1   5   7       94.38       87.64      5.20 o 
   0   5   7      101.08      100.42      5.40 o 
   1   5   7       22.92       24.27      3.91 o 
   2   5   7       10.42        4.02      2.64 o 
   3   5   7        0.82        2.39      3.51 o 
   4   5   7        2.13       -1.44      3.91 o 
  -6   6   7      145.51      141.79     15.23 o 
  -5   6   7      151.25      147.90     10.63 o 
  -4   6   7      502.08      549.56     22.75 o 
  -3   6   7      710.91      687.79     19.83 o 
  -2   6   7      380.21      383.02     12.51 o 
  -1   6   7      473.80      469.05     14.15 o 
   0   6   7      351.93      377.10     12.46 o 
   1   6   7       94.57       86.64      4.72 o 
   2   6   7       75.79       64.66      7.30 o 
   3   6   7      107.94       99.56      7.90 o 
   4   6   7       14.03       11.54      4.49 o 
  -5   7   7       21.29       21.09      6.03 o 
  -4   7   7       45.63       37.17      6.33 o 
  -3   7   7        8.68       10.89      3.53 o 
  -2   7   7       61.50       61.01      5.00 o 
  -1   7   7       35.34       36.37      4.17 o 
   0   7   7       18.53       16.75      3.39 o 
   1   7   7        1.51        0.32      3.33 o 
   2   7   7       11.02        9.56      3.12 o 
   3   7   7        0.78        1.09      3.01 o 
   4   7   7        3.41        2.29      4.22 o 
  -5   8   7      202.21      187.77     18.33 o 
  -4   8   7      206.42      210.52     12.58 o 
  -3   8   7       82.03       85.85      6.15 o 
  -2   8   7        7.57        6.85      3.31 o 
  -1   8   7      300.18      308.76     22.71 o 
   0   8   7      290.46      317.54     19.10 o 
   1   8   7      122.99      121.66      7.59 o 
   2   8   7      151.38      129.17     12.32 o 
   3   8   7       97.50       82.23      6.25 o 
   4   8   7       16.23       12.15      5.43 o 
  -5   9   7      154.08      143.86     16.03 o 
  -4   9   7      113.52       95.48     13.68 o 
  -3   9   7       23.09       22.24      5.09 o 
  -2   9   7       78.70       76.02      9.26 o 
  -1   9   7       33.41       26.65     10.11 o 
   0   9   7        3.84        1.18      3.63 o 
   1   9   7      119.73      127.32     11.14 o 
   2   9   7      128.59      130.79      8.27 o 
   3   9   7        8.03        8.15      3.57 o 
  -5  10   7       30.92       17.63      9.40 o 
  -4  10   7       56.30       38.79     10.58 o 
  -3  10   7      101.41      128.73     17.09 o 
  -2  10   7       99.68      104.76      8.50 o 
  -1  10   7       54.67       48.55      6.17 o 
   0  10   7       84.57       96.19      8.18 o 
   1  10   7       66.34       77.88      7.66 o 
   2  10   7       53.42       52.54      6.26 o 
   3  10   7       15.95       14.65      5.45 o 
  -4  11   7      106.93       84.90     13.77 o 
  -3  11   7       65.02       76.83      7.90 o 
  -2  11   7      312.86      334.38     20.69 o 
  -1  11   7      215.49      214.10     18.97 o 
   0  11   7       78.48       76.84      7.43 o 
   1  11   7       73.29       83.02     20.52 o 
   2  11   7       56.71       53.36      6.63 o 
   3  11   7       12.85       12.07      5.30 o 
  -4  12   7       18.43       16.27      8.98 o 
  -3  12   7       17.08       17.13      5.72 o 
  -2  12   7       54.99       49.19      8.37 o 
  -1  12   7        0.16       -2.49      4.32 o 
   0  12   7        3.87       -4.32      4.00 o 
   1  12   7       60.52       67.59     18.57 o 
   2  12   7        5.72        9.00      5.05 o 
  -3  13   7       88.64      103.13     20.50 o 
  -2  13   7      240.82      239.13     19.39 o 
  -1  13   7      110.39      137.27     28.14 o 
   0  13   7       28.44       26.48      5.93 o 
   1  13   7       24.82       27.79      6.65 o 
   2  13   7       12.07       14.34      5.58 o 
  -2  14   7       11.80        3.92     10.88 o 
  -1  14   7       14.72       13.39     11.35 o 
   0  14   7        6.39        1.76      7.76 o 
   1  14   7        1.75       -0.86      6.35 o 
  -6   0   8      252.82      231.30     19.42 o 
  -5   0   8      252.67      250.48     19.56 o 
  -4   0   8       56.29       51.57     10.06 o 
  -3   0   8      425.96      477.88     29.01 o 
  -2   0   8      546.55      545.60     18.21 o 
  -1   0   8      331.50      324.43     16.52 o 
   0   0   8      583.47      608.11     19.75 o 
   1   0   8      170.15      169.65      8.22 o 
   2   0   8       32.11       29.81      6.02 o 
   3   0   8      108.97      104.23      9.92 o 
   4   0   8       19.11       33.14      7.80 o 
  -6   1   8        0.79       -0.76      5.10 o 
  -5   1   8       36.46       32.42      6.77 o 
  -4   1   8       50.24       58.79      6.95 o 
  -3   1   8      168.00      153.39      9.94 o 
  -2   1   8       51.36       54.70      4.53 o 
  -1   1   8       44.87       44.95      3.34 o 
   0   1   8       24.69       31.70      3.04 o 
   1   1   8        9.36        8.09      2.49 o 
   2   1   8        5.53        0.59      2.87 o 
   3   1   8        2.26        3.89      3.66 o 
   4   1   8        3.97        1.89      4.47 o 
  -6   2   8      237.49      220.46     13.51 o 
  -5   2   8      145.53      157.14     10.83 o 
  -4   2   8       61.53       72.95      9.03 o 
  -3   2   8      188.27      197.58      8.23 o 
  -2   2   8      402.65      374.25     12.07 o 
  -1   2   8      100.85       96.18      5.54 o 
   0   2   8      168.83      175.87      5.77 o 
   1   2   8      194.89      182.81      6.73 o 
   2   2   8       29.74       26.70      4.11 o 
   3   2   8       61.10       55.59      5.41 o 
   4   2   8       60.93       57.46      6.46 o 
  -6   3   8       21.17       24.83      6.48 o 
  -5   3   8      174.88      190.94     11.97 o 
  -4   3   8      171.14      173.08     10.92 o 
  -3   3   8       78.88       70.76      5.43 o 
  -2   3   8      212.40      218.63      8.53 o 
  -1   3   8      165.87      186.44      7.53 o 
   0   3   8        8.13        8.59      2.78 o 
   1   3   8      153.20      157.09      6.25 o 
   2   3   8      113.14      104.84      6.12 o 
   3   3   8        5.98        8.31      4.84 o 
   4   3   8        5.43        6.60      4.53 o 
  -6   4   8       64.09       68.34     13.49 o 
  -5   4   8       51.32       48.47      7.43 o 
  -4   4   8      135.34      113.44      9.04 o 
  -3   4   8      600.29      586.01     22.52 o 
  -2   4   8      271.73      291.86     10.40 o 
  -1   4   8       12.59       11.25      3.12 o 
   0   4   8       37.30       31.71      3.78 o 
   1   4   8       65.51       74.05      4.78 o 
   2   4   8       10.89       11.17      3.05 o 
   3   4   8       29.69       23.10      4.41 o 
   4   4   8        2.95       -2.92      3.89 o 
  -6   5   8       66.83       62.71     11.49 o 
  -5   5   8      188.97      195.89     12.37 o 
  -4   5   8      278.20      307.66     15.60 o 
  -3   5   8      200.21      225.06      9.41 o 
  -2   5   8      482.72      500.38     15.44 o 
  -1   5   8      300.95      308.45     10.69 o 
   0   5   8       14.19       15.75      3.55 o 
   1   5   8      106.96      110.49      8.56 o 
   2   5   8      121.71      120.70      5.85 o 
   3   5   8       15.20       13.29      4.09 o 
   4   5   8       16.62        9.40      4.47 o 
  -5   6   8       26.05       18.31      6.03 o 
  -4   6   8       40.20       40.26      6.75 o 
  -3   6   8        5.63        3.41      3.40 o 
  -2   6   8       20.85       21.67      4.00 o 
  -1   6   8       22.91       28.28      4.09 o 
   0   6   8       10.10        8.35      3.17 o 
   1   6   8       21.11       13.16      4.36 o 
   2   6   8        2.83        5.50      3.03 o 
   3   6   8        1.13       -0.34      3.80 o 
  -5   7   8      221.24      203.87     13.27 o 
  -4   7   8      224.47      252.13     14.39 o 
  -3   7   8       54.15       51.79      5.57 o 
  -2   7   8      236.31      231.64      9.46 o 
  -1   7   8      258.45      266.42     11.34 o 
   0   7   8       74.63       81.70      5.74 o 
   1   7   8      116.60      107.62      8.13 o 
   2   7   8      106.27      111.56      8.49 o 
   3   7   8       14.22       10.14      5.43 o 
  -5   8   8        4.56        5.27      8.23 o 
  -4   8   8       20.15       19.02      6.10 o 
  -3   8   8       63.38       68.67      6.05 o 
  -2   8   8       25.83       22.46      4.36 o 
  -1   8   8        4.40        2.26      3.60 o 
   0   8   8       31.87       34.63      5.56 o 
   1   8   8       28.29       26.83      5.22 o 
   2   8   8        5.20        8.88      4.57 o 
   3   8   8        3.35        3.95      6.16 o 
  -5   9   8       94.23       91.35     14.48 o 
  -4   9   8       93.64       94.49     14.15 o 
  -3   9   8       53.67       59.65      5.99 o 
  -2   9   8       20.59       19.94      4.25 o 
  -1   9   8       27.97       34.64      4.71 o 
   0   9   8       47.02       44.03      6.19 o 
   1   9   8       80.40       73.90      7.07 o 
   2   9   8       85.15       88.84     15.16 o 
   3   9   8       35.27       39.54      8.70 o 
  -4  10   8       59.99       41.32     11.19 o 
  -3  10   8      186.58      186.92     24.99 o 
  -2  10   8       30.22       45.88      6.93 o 
  -1  10   8       36.08       43.12      6.41 o 
   0  10   8       37.31       39.17      6.26 o 
   1  10   8       38.48       34.61      5.77 o 
   2  10   8       52.20       61.01      7.06 o 
  -4  11   8        6.22        2.02      8.13 o 
  -3  11   8       31.93       24.28      6.53 o 
  -2  11   8      128.03      129.93      9.52 o 
  -1  11   8       24.28       24.21      5.83 o 
   0  11   8       10.10        7.22      4.74 o 
   1  11   8       45.88       49.34      6.89 o 
   2  11   8        5.94        2.62      7.43 o 
  -3  12   8      102.85      114.43      9.98 o 
  -2  12   8      135.10      153.36     10.81 o 
  -1  12   8      147.60      146.05     24.52 o 
   0  12   8       97.91      102.96     20.66 o 
   1  12   8       25.33       27.46      6.17 o 
  -2  13   8        3.06       -0.70      5.07 o 
  -1  13   8        8.83        7.19     10.27 o 
   0  13   8        4.72       -0.94      4.67 o 
  -5   1   9      154.75      132.74     10.42 o 
  -4   1   9      294.86      303.69     15.72 o 
  -3   1   9       25.96       19.06      5.52 o 
  -2   1   9       63.22       75.17      7.74 o 
  -1   1   9      304.29      297.85     10.48 o 
   0   1   9      202.30      238.39      7.42 o 
   1   1   9       80.78       74.76      4.90 o 
   2   1   9       77.63       69.86      5.68 o 
   3   1   9       14.88       13.89      4.35 o 
  -5   2   9       29.95       24.37      6.52 o 
  -4   2   9       39.30       31.42      6.58 o 
  -3   2   9       82.57       83.85      8.39 o 
  -2   2   9      156.93      151.49      7.33 o 
  -1   2   9        6.70        5.16      3.22 o 
   0   2   9       56.91       57.38      6.86 o 
   1   2   9       72.90       76.53      6.66 o 
   2   2   9       11.05        9.22      4.58 o 
   3   2   9        1.28       -1.50      3.67 o 
  -5   3   9       71.11       66.00      8.33 o 
  -4   3   9       80.04       79.76      8.42 o 
  -3   3   9       84.19       86.28      6.20 o 
  -2   3   9      161.02      156.20      7.57 o 
  -1   3   9      119.96      117.77      6.48 o 
   0   3   9       52.09       54.87      8.37 o 
   1   3   9       24.19       21.67      3.64 o 
   2   3   9       39.94       27.66      4.50 o 
   3   3   9       15.47       10.25      4.30 o 
  -5   4   9       70.94       75.14     11.35 o 
  -4   4   9       27.79       16.43      5.48 o 
  -3   4   9      289.89      299.03     11.07 o 
  -2   4   9      207.90      215.20      9.08 o 
  -1   4   9       28.28       25.37      4.37 o 
   0   4   9       86.18       92.41      6.13 o 
   1   4   9       74.48      101.70      7.84 o 
   2   4   9       12.04        6.63      3.62 o 
   3   4   9        8.75        7.61      4.00 o 
  -5   5   9       14.80       12.66      6.08 o 
  -4   5   9       64.74       57.62      8.05 o 
  -3   5   9       70.88       73.49      6.07 o 
  -2   5   9       72.35       91.14      6.53 o 
  -1   5   9       27.18       22.87      4.19 o 
   0   5   9       17.06       12.43      4.48 o 
   1   5   9       18.58       17.74      4.65 o 
   2   5   9        6.81        3.81      5.74 o 
   3   5   9        1.54       -0.92      3.49 o 
  -5   6   9       82.21       73.12      9.16 o 
  -4   6   9       75.19       85.68      9.25 o 
  -3   6   9      286.07      291.38     11.29 o 
  -2   6   9      259.73      258.59     10.37 o 
  -1   6   9       45.41       52.58      5.20 o 
   0   6   9      102.56      105.17      8.02 o 
   1   6   9      113.96      115.82      7.81 o 
   2   6   9       18.25       19.43      5.10 o 
  -4   7   9       12.45        8.76      5.51 o 
  -3   7   9       24.17       24.60      4.72 o 
  -2   7   9        6.06        5.88      3.85 o 
  -1   7   9       10.48        8.99      3.74 o 
   0   7   9       10.11        7.47      4.49 o 
   1   7   9        0.01        3.08      4.34 o 
   2   7   9        2.30       -2.41      5.34 o 
  -4   8   9       85.24       78.34      9.21 o 
  -3   8   9      115.47      137.82     12.12 o 
  -2   8   9       40.44       38.96      5.24 o 
  -1   8   9       11.85       11.35      4.20 o 
   0   8   9       70.72       73.90      7.72 o 
   1   8   9       67.81       86.09     17.65 o 
   2   8   9       27.81       32.62      6.13 o 
  -4   9   9       70.22       65.28      9.07 o 
  -3   9   9       60.61       63.69      6.68 o 
  -2   9   9       50.34       37.27      5.27 o 
  -1   9   9       36.90       33.28      5.23 o 
   0   9   9        6.38        4.05      4.58 o 
   1   9   9        4.26        6.94      4.64 o 
  -3  10   9       38.78       37.18      7.09 o 
  -2  10   9       38.96       38.68      6.89 o 
  -1  10   9       33.33       36.73      6.79 o 
   0  10   9       25.67       26.79      6.08 o 
   1  10   9       26.51       22.65      5.94 o 
  -2  11   9       51.44       39.00      6.98 o 
  -1  11   9       74.49       76.56      8.48 o 
   0  11   9       32.44       31.94      6.39 o 
  -5   0  10      126.36      106.30     14.39 o 
  -4   0  10      140.55      150.39     15.80 o 
  -3   0  10       38.80       50.49     10.67 o 
  -2   0  10       50.62       41.46      9.83 o 
  -1   0  10       85.93       92.66     12.65 o 
   0   0  10      110.21      109.39      7.74 o 
   1   0  10      106.69      115.09     10.34 o 
   2   0  10       11.38        9.59      5.64 o 
  -5   1  10        0.02       -0.38      5.14 o 
  -4   1  10       17.17       17.44      6.30 o 
  -3   1  10        9.94        7.71      5.24 o 
  -2   1  10       45.27       39.58      6.78 o 
  -1   1  10       33.21       39.66      6.60 o 
   0   1  10       13.96       15.78      4.07 o 
   1   1  10        2.98        9.24      3.99 o 
   2   1  10        2.71        3.45      3.87 o 
  -5   2  10      135.25      117.78     11.42 o 
  -4   2  10       87.43       90.31      9.70 o 
  -3   2  10       70.93       82.21      8.72 o 
  -2   2  10       77.01       83.58      8.55 o 
  -1   2  10       43.40       43.59      5.09 o 
   0   2  10       54.83       50.16      5.31 o 
   1   2  10       55.81       60.32      8.18 o 
   2   2  10       17.41       17.16      4.57 o 
  -4   3  10      114.63      106.37     10.19 o 
  -3   3  10      125.01      126.12     11.66 o 
  -2   3  10        9.62       13.88      4.18 o 
  -1   3  10       35.01       32.94      5.44 o 
   0   3  10       44.83       45.24      6.31 o 
   1   3  10       12.73       15.32      4.75 o 
   2   3  10       19.07       16.78      6.49 o 
  -4   4  10       27.07       34.34      7.26 o 
  -3   4  10       47.59       57.22      7.92 o 
  -2   4  10      181.00      173.86      8.92 o 
  -1   4  10       71.49       86.18      6.63 o 
   0   4  10        8.63        8.42      4.71 o 
   1   4  10        5.14        1.90      4.56 o 
   2   4  10        2.17       -5.22      5.17 o 
  -4   5  10      135.96      144.24     11.35 o 
  -3   5  10      112.74      112.19      7.53 o 
  -2   5  10       58.89       70.24      8.45 o 
  -1   5  10      109.56      120.35      7.33 o 
   0   5  10       65.99       63.98      7.16 o 
   1   5  10        8.59        4.06      4.73 o 
   2   5  10       10.27       14.67      7.19 o 
  -4   6  10       10.07        3.88      6.00 o 
  -3   6  10       21.98       22.06      4.84 o 
  -2   6  10        0.08        3.82      3.99 o 
  -1   6  10        8.35        5.73      3.84 o 
   0   6  10        7.93       12.11      5.13 o 
   1   6  10        0.53        0.43      4.54 o 
  -3   7  10      115.48      115.24      7.86 o 
  -2   7  10       17.48       16.69      4.82 o 
  -1   7  10       42.67       45.62      5.52 o 
   0   7  10       58.00       70.31      7.81 o 
   1   7  10       23.10       21.78      7.00 o 
  -3   8  10       21.74       16.17      4.73 o 
  -2   8  10       22.63       23.03      4.94 o 
  -1   8  10       10.70       10.18      5.27 o 
   0   8  10        2.43        1.50      4.70 o 
  -2   9  10       10.56       13.77      4.69 o 
  -1   9  10       14.53       16.56      5.69 o 
   0   9  10       10.62        9.12      5.45 o 
  -3   1  11       80.36       78.23      9.17 o 
  -2   1  11        1.32        0.25      5.16 o 
  -1   1  11       15.07       13.34      5.95 o 
   0   1  11       63.67       69.53     11.89 o 
   1   1  11       18.94       16.88      7.10 o 
  -3   2  11       11.69        9.28      6.03 o 
  -2   2  11       10.94       12.06      5.73 o 
  -1   2  11       27.83       26.26      7.87 o 
   0   2  11        4.58       -0.45      4.86 o 
  -3   3  11       25.14       21.20      6.75 o 
  -2   3  11       36.11       32.31      7.09 o 
  -1   3  11       64.10       59.29      7.94 o 
   0   3  11       29.48       39.34      6.36 o 
  -3   4  11       17.47       20.64      6.50 o 
  -2   4  11       91.50      100.10     13.00 o 
  -1   4  11       64.10       77.64      6.83 o 
   0   4  11       15.23       15.75      5.37 o 
  -2   5  11       12.80        4.85      4.50 o 
  -1   5  11       12.64       11.12      4.48 o 
   0   5  11        3.81        6.47      5.30 o 
  -2   6  11       53.18       56.71      6.44 o 
  -1   6  11       48.89       54.22      7.28 o 
                                                 
